# Supplementary material for: An in vitro platform for quantifying cell cycle phase lengths in primary human intestinal epithelial cells
Source: Sci Rep. 2024 Jul 2;14:15195. doi: 10.1038/s41598-024-66042-9 (PMC11219882; doi:10.1038/s41598-024-66042-9)
Supplement: Supplementary file 2 — Supplementary Information 1. [file 41598_2024_66042_MOESM2_ESM.zip]

Archive with 1 entries (1 files):
- Press - Press.stl
