# Supplementary material for: An in vitro platform for quantifying cell cycle phase lengths in primary human intestinal epithelial cells
Source: Sci Rep. 2024 Jul 2;14:15195. doi: 10.1038/s41598-024-66042-9 (PMC11219882; doi:10.1038/s41598-024-66042-9)
Supplement: Supplementary file 6 — Supplementary Information 5. [file 41598_2024_66042_MOESM6_ESM.zip]

Archive with 5 entries (4 files):
- Supplemental File 5 - Code used for PIP-H2A Analysis/
- Supplemental File 5 - Code used for PIP-H2A Analysis/Cellpose segmentation of timelapse TIFF.ipynb
- Supplemental File 5 - Code used for PIP-H2A Analysis/CP_20230707_090400
- Supplemental File 5 - Code used for PIP-H2A Analysis/Macro for stitching imaging quadrants.ijm
- Supplemental File 5 - Code used for PIP-H2A Analysis/readme - PIP-H2A image analysis pipeline.txt
