# Supplementary material for: An in vitro platform for quantifying cell cycle phase lengths in primary human intestinal epithelial cells
Source: Sci Rep. 2024 Jul 2;14:15195. doi: 10.1038/s41598-024-66042-9 (PMC11219882; doi:10.1038/s41598-024-66042-9)
Supplement: Supplementary file 8 — Supplementary Information 7. [file 41598_2024_66042_MOESM8_ESM.xlsx]

## Sheet: Common analysis
Data for export
Track ID	3	5	47	56	57	62	98	99
Cell cycle measurements
Cycle 1
Cycle 1 G1	4	8.5	9.3	2.8	6	10.2	17.2	12.5
Cycle 1 S	6.3	4.8	5.5	4.3	6.8	5.5	6.3	4.7
Cycle 1 G2	2.8	3.8	2.5	3.7	2.2	2.2	3.2	3.5
Cycle 1 Total	13.2	17.2	17.3	10.8	15	17.8	26.7	20.7
Cycle 2
Cycle 2 G1	9.8					8
Cycle 2 S	6.7					7.7
Cycle 2 G2	1.7					1.5
Cycle 2 Total	18.2					17.2
Cycle 3
Cycle 3 G1
Cycle 3 S
Cycle 3 G2
Cycle 3 Total
Cycle 4
Cycle 4 G1
Cycle 4 S
Cycle 4 G2
Cycle 4 Total
Cycle 5
Cycle 5 G1
Cycle 5 S
Cycle 5 G2
Cycle 5 Total
Start times (h)
Cycle 1
Cycle 2
Cycle 3
Cycle 4
Cycle 5
Lineage Track IDs
Cycle 1
Cycle 1 Mother
Cycle 1 Sister
Cycle 1 Daughter 1
Cycle 1 Daughter 2
Cycle 2
Cycle 2 Mother
Cycle 2 Sister
Cycle 2 Daughter 1
Cycle 2 Daughter 2
Cycle 3
Cycle 3 Mother
Cycle 3 Sister
Cycle 3 Daughter 1
Cycle 3 Daughter 2
Cycle 4
Cycle 4 Mother
Cycle 4 Sister
Cycle 4 Daughter 1
Cycle 4 Daughter 2
Cycle 5
Cycle 5 Mother
Cycle 5 Sister
Cycle 5 Daughter 1
Cycle 5 Daughter 2

## Sheet: Empty Page
Analysis Parameters (TrackMate frame)			Note: TrackMate frames are ImageJ hyperstack frames -1 (start at 0)																				Data for export							Graphing parameters		Frame	DF/Dfmax mean ch1	DF/Dfmax mean ch2	D/Dmax Area
Cycle ends (ch1 max, area min)																														Mean ch1 MAX	0	0	#N/A	#N/A	#N/A
End cycle 0																							Track ID	0						Mean ch1 MIN	0	1	#N/A	#N/A	#N/A
End cycle 1																														Mean ch2 MAX	0	2	#N/A	#N/A	#N/A
End cycle 2																							Cell cycle measurements							Mean ch2 MIN	0	3	#N/A	#N/A	#N/A
End cycle 3																							Cycle 1							Area MAX	0	4	#N/A	#N/A	#N/A
End cycle 4																							Cycle 1 G1							Area MIN	0	5	#N/A	#N/A	#N/A
End cycle 5																							Cycle 1 S									6	#N/A	#N/A	#N/A
Transitions																							Cycle 1 G2					Frames for graphing				7	#N/A	#N/A	#N/A
Cycle 1																							Cycle 1 Total						DF/Dfmax	DF/Dfmax	D/Dmax	8	#N/A	#N/A	#N/A
G1->S																							Cycle 2					Frame	mean ch1	mean ch2	Area	9	#N/A	#N/A	#N/A
S->G2																							Cycle 2 G1				End cycle 0	#N/A	#N/A	#N/A	#N/A	10	#N/A	#N/A	#N/A
Cycle 2																							Cycle 2 S				Cycle 1 G1->S	#N/A	#N/A	#N/A	#N/A	11	#N/A	#N/A	#N/A
G1->S																							Cycle 2 G2				Cycle 1 S->G2	#N/A	#N/A	#N/A	#N/A	12	#N/A	#N/A	#N/A
S->G2																							Cycle 2 Total				End cycle 1	#N/A	#N/A	#N/A	#N/A	13	#N/A	#N/A	#N/A
Cycle 3																							Cycle 3				Cycle 2 G1->S	#N/A	#N/A	#N/A	#N/A	14	#N/A	#N/A	#N/A
G1->S																							Cycle 3 G1				Cycle 2 S->G2	#N/A	#N/A	#N/A	#N/A	15	#N/A	#N/A	#N/A
S->G2																							Cycle 3 S				End cycle 2	#N/A	#N/A	#N/A	#N/A	16	#N/A	#N/A	#N/A
Cycle 4																							Cycle 3 G2				Cycle 3 G1->S	#N/A	#N/A	#N/A	#N/A	17	#N/A	#N/A	#N/A
G1->S																							Cycle 3 Total				Cycle 3 S->G2	#N/A	#N/A	#N/A	#N/A	18	#N/A	#N/A	#N/A
S->G2																							Cycle 4				End cycle 3	#N/A	#N/A	#N/A	#N/A	19	#N/A	#N/A	#N/A
Cycle 5																							Cycle 4 G1				Cycle 4 G1->S	#N/A	#N/A	#N/A	#N/A	20	#N/A	#N/A	#N/A
G1->S																							Cycle 4 S				Cycle 4 S->G2	#N/A	#N/A	#N/A	#N/A	21	#N/A	#N/A	#N/A
S->G2																							Cycle 4 G2				End cycle 4	#N/A	#N/A	#N/A	#N/A	22	#N/A	#N/A	#N/A
Lineage Track IDs																							Cycle 4 Total				Cycle 5 G1->S	#N/A	#N/A	#N/A	#N/A	23	#N/A	#N/A	#N/A
Cycle 1																							Cycle 5				Cycle 5 S->G2	#N/A	#N/A	#N/A	#N/A	24	#N/A	#N/A	#N/A
Cycle 1 Mother																							Cycle 5 G1				End cycle 5	#N/A	#N/A	#N/A	#N/A	25	#N/A	#N/A	#N/A
Cycle 1 Sister																							Cycle 5 S									26	#N/A	#N/A	#N/A
Cycle 1 Daughter 1																							Cycle 5 G2									27	#N/A	#N/A	#N/A
Cycle 1 Daughter 2																							Cycle 5 Total									28	#N/A	#N/A	#N/A
Cycle 2																																29	#N/A	#N/A	#N/A
Cycle 2 Mother																							Start times (h)									30	#N/A	#N/A	#N/A
Cycle 2 Sister																							Cycle 1									31	#N/A	#N/A	#N/A
Cycle 2 Daughter 1																							Cycle 2									32	#N/A	#N/A	#N/A
Cycle 2 Daughter 2																							Cycle 3									33	#N/A	#N/A	#N/A
Cycle 3																							Cycle 4									34	#N/A	#N/A	#N/A
Cycle 3 Mother																							Cycle 5									35	#N/A	#N/A	#N/A
Cycle 3 Sister																																36	#N/A	#N/A	#N/A
Cycle 3 Daughter 1																							Lineage Track IDs									37	#N/A	#N/A	#N/A
Cycle 3 Daughter 2																							Cycle 1									38	#N/A	#N/A	#N/A
Cycle 4																							Cycle 1 Mother									39	#N/A	#N/A	#N/A
Cycle 4 Mother																							Cycle 1 Sister									40	#N/A	#N/A	#N/A
Cycle 4 Sister																							Cycle 1 Daughter 1									41	#N/A	#N/A	#N/A
Cycle 4 Daughter 1																							Cycle 1 Daughter 2									42	#N/A	#N/A	#N/A
Cycle 4 Daughter 2																							Cycle 2									43	#N/A	#N/A	#N/A
Cycle 5																							Cycle 2 Mother									44	#N/A	#N/A	#N/A
Cycle 5 Mother																							Cycle 2 Sister									45	#N/A	#N/A	#N/A
Cycle 5 Sister																							Cycle 2 Daughter 1									46	#N/A	#N/A	#N/A
Cycle 5 Daughter 1																							Cycle 2 Daughter 2									47	#N/A	#N/A	#N/A
Cycle 5 Daughter 2																							Cycle 3									48	#N/A	#N/A	#N/A
																							Cycle 3 Mother									49	#N/A	#N/A	#N/A
																							Cycle 3 Sister									50	#N/A	#N/A	#N/A
							10																Cycle 3 Daughter 1									51	#N/A	#N/A	#N/A
																							Cycle 3 Daughter 2									52	#N/A	#N/A	#N/A
																							Cycle 4									53	#N/A	#N/A	#N/A
																							Cycle 4 Mother									54	#N/A	#N/A	#N/A
																							Cycle 4 Sister									55	#N/A	#N/A	#N/A
																							Cycle 4 Daughter 1									56	#N/A	#N/A	#N/A
																							Cycle 4 Daughter 2									57	#N/A	#N/A	#N/A
																							Cycle 5									58	#N/A	#N/A	#N/A
																							Cycle 5 Mother									59	#N/A	#N/A	#N/A
																							Cycle 5 Sister									60	#N/A	#N/A	#N/A
																							Cycle 5 Daughter 1									61	#N/A	#N/A	#N/A
																							Cycle 5 Daughter 2									62	#N/A	#N/A	#N/A
																																63	#N/A	#N/A	#N/A
																																64	#N/A	#N/A	#N/A
																																65	#N/A	#N/A	#N/A
																																66	#N/A	#N/A	#N/A
																																67	#N/A	#N/A	#N/A
																																68	#N/A	#N/A	#N/A
																																69	#N/A	#N/A	#N/A
																																70	#N/A	#N/A	#N/A
																																71	#N/A	#N/A	#N/A
																																72	#N/A	#N/A	#N/A
																																73	#N/A	#N/A	#N/A
																																74	#N/A	#N/A	#N/A
																																75	#N/A	#N/A	#N/A
																																76	#N/A	#N/A	#N/A
																																77	#N/A	#N/A	#N/A
																																78	#N/A	#N/A	#N/A
																																79	#N/A	#N/A	#N/A
																																80	#N/A	#N/A	#N/A
																																81	#N/A	#N/A	#N/A
																																82	#N/A	#N/A	#N/A
																																83	#N/A	#N/A	#N/A
																																84	#N/A	#N/A	#N/A
																																85	#N/A	#N/A	#N/A
																																86	#N/A	#N/A	#N/A
																																87	#N/A	#N/A	#N/A
																																88	#N/A	#N/A	#N/A
																																89	#N/A	#N/A	#N/A
																																90	#N/A	#N/A	#N/A
																																91	#N/A	#N/A	#N/A
																																92	#N/A	#N/A	#N/A
																																93	#N/A	#N/A	#N/A
																																94	#N/A	#N/A	#N/A
																																95	#N/A	#N/A	#N/A
																																96	#N/A	#N/A	#N/A
																																97	#N/A	#N/A	#N/A
																																98	#N/A	#N/A	#N/A
																																99	#N/A	#N/A	#N/A
																																100	#N/A	#N/A	#N/A
																																101	#N/A	#N/A	#N/A
																																102	#N/A	#N/A	#N/A
																																103	#N/A	#N/A	#N/A
																																104	#N/A	#N/A	#N/A
																																105	#N/A	#N/A	#N/A
																																106	#N/A	#N/A	#N/A
																																107	#N/A	#N/A	#N/A
																																108	#N/A	#N/A	#N/A
																																109	#N/A	#N/A	#N/A
																																110	#N/A	#N/A	#N/A
																																111	#N/A	#N/A	#N/A
																																112	#N/A	#N/A	#N/A
																																113	#N/A	#N/A	#N/A
																																114	#N/A	#N/A	#N/A
																																115	#N/A	#N/A	#N/A
																																116	#N/A	#N/A	#N/A
																																117	#N/A	#N/A	#N/A
																																118	#N/A	#N/A	#N/A
																																119	#N/A	#N/A	#N/A
																																120	#N/A	#N/A	#N/A
																																121	#N/A	#N/A	#N/A
																																122	#N/A	#N/A	#N/A
																																123	#N/A	#N/A	#N/A
																																124	#N/A	#N/A	#N/A
																																125	#N/A	#N/A	#N/A
																																126	#N/A	#N/A	#N/A
																																127	#N/A	#N/A	#N/A
																																128	#N/A	#N/A	#N/A
																																129	#N/A	#N/A	#N/A
																																130	#N/A	#N/A	#N/A
																																131	#N/A	#N/A	#N/A
																																132	#N/A	#N/A	#N/A
																																133	#N/A	#N/A	#N/A
																																134	#N/A	#N/A	#N/A
																																135	#N/A	#N/A	#N/A
																																136	#N/A	#N/A	#N/A
																																137	#N/A	#N/A	#N/A
																																138	#N/A	#N/A	#N/A
																																139	#N/A	#N/A	#N/A
																																140	#N/A	#N/A	#N/A
																																141	#N/A	#N/A	#N/A
																																142	#N/A	#N/A	#N/A
																																143	#N/A	#N/A	#N/A
																																144	#N/A	#N/A	#N/A
																																145	#N/A	#N/A	#N/A
																																146	#N/A	#N/A	#N/A
																																147	#N/A	#N/A	#N/A
																																148	#N/A	#N/A	#N/A
																																149	#N/A	#N/A	#N/A
																																150	#N/A	#N/A	#N/A
																																151	#N/A	#N/A	#N/A
																																152	#N/A	#N/A	#N/A
																																153	#N/A	#N/A	#N/A
																																154	#N/A	#N/A	#N/A
																																155	#N/A	#N/A	#N/A
																																156	#N/A	#N/A	#N/A
																																157	#N/A	#N/A	#N/A
																																158	#N/A	#N/A	#N/A
																																159	#N/A	#N/A	#N/A
																																160	#N/A	#N/A	#N/A
																																161	#N/A	#N/A	#N/A
																																162	#N/A	#N/A	#N/A
																																163	#N/A	#N/A	#N/A
																																164	#N/A	#N/A	#N/A
																																165	#N/A	#N/A	#N/A
																																166	#N/A	#N/A	#N/A
																																167	#N/A	#N/A	#N/A
																																168	#N/A	#N/A	#N/A
																																169	#N/A	#N/A	#N/A
																																170	#N/A	#N/A	#N/A
																																171	#N/A	#N/A	#N/A
																																172	#N/A	#N/A	#N/A
																																173	#N/A	#N/A	#N/A
																																174	#N/A	#N/A	#N/A
																																175	#N/A	#N/A	#N/A
																																176	#N/A	#N/A	#N/A
																																177	#N/A	#N/A	#N/A
																																178	#N/A	#N/A	#N/A
																																179	#N/A	#N/A	#N/A
																																180	#N/A	#N/A	#N/A
																																181	#N/A	#N/A	#N/A
																																182	#N/A	#N/A	#N/A
																																183	#N/A	#N/A	#N/A
																																184	#N/A	#N/A	#N/A
																																185	#N/A	#N/A	#N/A
																																186	#N/A	#N/A	#N/A
																																187	#N/A	#N/A	#N/A
																																188	#N/A	#N/A	#N/A
																																189	#N/A	#N/A	#N/A
																																190	#N/A	#N/A	#N/A
																																191	#N/A	#N/A	#N/A
																																192	#N/A	#N/A	#N/A
																																193	#N/A	#N/A	#N/A
																																194	#N/A	#N/A	#N/A
																																195	#N/A	#N/A	#N/A
																																196	#N/A	#N/A	#N/A
																																197	#N/A	#N/A	#N/A
																																198	#N/A	#N/A	#N/A
																																199	#N/A	#N/A	#N/A
																																200	#N/A	#N/A	#N/A
																																201	#N/A	#N/A	#N/A
																																202	#N/A	#N/A	#N/A
																																203	#N/A	#N/A	#N/A
																																204	#N/A	#N/A	#N/A
																																205	#N/A	#N/A	#N/A
																																206	#N/A	#N/A	#N/A
																																207	#N/A	#N/A	#N/A
																																208	#N/A	#N/A	#N/A
																																209	#N/A	#N/A	#N/A
																																210	#N/A	#N/A	#N/A
																																211	#N/A	#N/A	#N/A
																																212	#N/A	#N/A	#N/A
																																213	#N/A	#N/A	#N/A
																																214	#N/A	#N/A	#N/A
																																215	#N/A	#N/A	#N/A
																																216	#N/A	#N/A	#N/A
																																217	#N/A	#N/A	#N/A
																																218	#N/A	#N/A	#N/A
																																219	#N/A	#N/A	#N/A
																																220	#N/A	#N/A	#N/A
																																221	#N/A	#N/A	#N/A
																																222	#N/A	#N/A	#N/A
																																223	#N/A	#N/A	#N/A
																																224	#N/A	#N/A	#N/A
																																225	#N/A	#N/A	#N/A
																																226	#N/A	#N/A	#N/A
																																227	#N/A	#N/A	#N/A
																																228	#N/A	#N/A	#N/A
																																229	#N/A	#N/A	#N/A
																																230	#N/A	#N/A	#N/A
																																231	#N/A	#N/A	#N/A
																																232	#N/A	#N/A	#N/A
																																233	#N/A	#N/A	#N/A
																																234	#N/A	#N/A	#N/A
																																235	#N/A	#N/A	#N/A
																																236	#N/A	#N/A	#N/A
																																237	#N/A	#N/A	#N/A
																																238	#N/A	#N/A	#N/A
																																239	#N/A	#N/A	#N/A
																																240	#N/A	#N/A	#N/A
																																241	#N/A	#N/A	#N/A
																																242	#N/A	#N/A	#N/A
																																243	#N/A	#N/A	#N/A
																																244	#N/A	#N/A	#N/A
																																245	#N/A	#N/A	#N/A
																																246	#N/A	#N/A	#N/A
																																247	#N/A	#N/A	#N/A
																																248	#N/A	#N/A	#N/A
																																249	#N/A	#N/A	#N/A
																																250	#N/A	#N/A	#N/A
																																251	#N/A	#N/A	#N/A
																																252	#N/A	#N/A	#N/A
																																253	#N/A	#N/A	#N/A
																																254	#N/A	#N/A	#N/A
																																255	#N/A	#N/A	#N/A
																																256	#N/A	#N/A	#N/A
																																257	#N/A	#N/A	#N/A
																																258	#N/A	#N/A	#N/A
																																259	#N/A	#N/A	#N/A
																																260	#N/A	#N/A	#N/A
																																261	#N/A	#N/A	#N/A
																																262	#N/A	#N/A	#N/A
																																263	#N/A	#N/A	#N/A
																																264	#N/A	#N/A	#N/A
																																265	#N/A	#N/A	#N/A
																																266	#N/A	#N/A	#N/A
																																267	#N/A	#N/A	#N/A
																																268	#N/A	#N/A	#N/A
																																269	#N/A	#N/A	#N/A
																																270	#N/A	#N/A	#N/A
																																271	#N/A	#N/A	#N/A
																																272	#N/A	#N/A	#N/A
																																273	#N/A	#N/A	#N/A
																																274	#N/A	#N/A	#N/A
																																275	#N/A	#N/A	#N/A
																																276	#N/A	#N/A	#N/A
																																277	#N/A	#N/A	#N/A
																																278	#N/A	#N/A	#N/A
																																279	#N/A	#N/A	#N/A
																																280	#N/A	#N/A	#N/A
																																281	#N/A	#N/A	#N/A
																																282	#N/A	#N/A	#N/A
																																283	#N/A	#N/A	#N/A
																																284	#N/A	#N/A	#N/A
																																285	#N/A	#N/A	#N/A
																																286	#N/A	#N/A	#N/A
																																287	#N/A	#N/A	#N/A

## Sheet: 99
Analysis Parameters (TrackMate frame)			Note: TrackMate frames are ImageJ hyperstack frames -1 (start at 0)																				Data for export							Graphing parameters		Frame	DF/Dfmax mean ch1	DF/Dfmax mean ch2	D/Dmax Area						LABEL	ID	TRACK_ID	QUALITY	POSITION_X	POSITION_Y	POSITION_Z	POSITION_T	FRAME
Cycle ends (ch1 max, area min)																														Mean ch1 MAX	2612.63	0	0.156354	0.0299231	0.535714						ID165904	165904	99	83	639.165	721.916	0	1610	161
End cycle 0	36																						Track ID	99						Mean ch1 MIN	1034.06	1	0.146801	0.0362869	0.641234						ID163776	163776	99	290	641.138	722.328	0	1600	160
End cycle 1	161																													Mean ch2 MAX	1500.53	2	0.173925	0.0139119	0.482143						ID160381	160381	99	284	640.275	723.063	0	1590	159
End cycle 2																							Cell cycle measurements							Mean ch2 MIN	594.554	3	0.183961	0.020083	0.496753						ID160207	160207	99	280	639.218	723.868	0	1580	158
End cycle 3																							Cycle 1							Area MAX	145.2	4	0.18462	0.0215631	0.574675						ID160538	160538	99	274	638.395	723.709	0	1570	157
End cycle 4																							Cycle 1 G1	12.5						Area MIN	23.3428	5	0.220619	0.0274924	0.521104						ID158922	158922	99	258	636.524	721.579	0	1560	156
End cycle 5																							Cycle 1 S	4.66667								6	0.241911	0.0249552	0.524351						ID158431	158431	99	264	635.586	720.301	0	1550	155
Transitions																							Cycle 1 G2	3.5				Frames for graphing				7	0.249723	0.0249134	0.508117						ID156050	156050	99	242	634.857	719.255	0	1540	154
Cycle 1																							Cycle 1 Total	20.6667					DF/Dfmax	DF/Dfmax	D/Dmax	8	0.276302	0.0224564	0.483766						ID151158	151158	99	235	633.991	718.784	0	1530	153
G1->S	112																						Cycle 2					Frame	mean ch1	mean ch2	Area	9	0.294982	0.0327828	0.521104						ID148355	148355	99	253	633.343	719.399	0	1520	152
S->G2	140																						Cycle 2 G1				End cycle 0	36	1	0.185404	0	10	0.282511	0.0254163	0.50974						ID150951	150951	99	222	633.634	719.972	0	1510	151
Cycle 2																							Cycle 2 S				Cycle 1 G1->S	112	0.0894818	0.261022	0.392857	11	0.300505	0.0290083	0.516234						ID145298	145298	99	240	631.827	719.901	0	1500	150
G1->S																							Cycle 2 G2				Cycle 1 S->G2	140	0.363601	0.0376279	0.38474	12	0.322329	0.0307895	0.508117						ID151182	151182	99	296	628.637	718.371	0	1490	149
S->G2																							Cycle 2 Total				End cycle 1	161	0.581442	0.138163	0.0811688	13	0.347246	0.0164217	0.553571						ID145492	145492	99	257	629.583	717.796	0	1480	148
Cycle 3																							Cycle 3				Cycle 2 G1->S	#N/A	#N/A	#N/A	#N/A	14	0.34044	0.0244284	0.555195						ID146157	146157	99	311	627.059	718.064	0	1470	147
G1->S																							Cycle 3 G1				Cycle 2 S->G2	#N/A	#N/A	#N/A	#N/A	15	0.320065	0.0392236	0.568182						ID144198	144198	99	230	625.519	717.62	0	1460	146
S->G2																							Cycle 3 S				End cycle 2	#N/A	#N/A	#N/A	#N/A	16	0.368003	0.0288111	0.532468						ID136207	136207	99	209	623.517	716.97	0	1450	145
Cycle 4																							Cycle 3 G2				Cycle 3 G1->S	#N/A	#N/A	#N/A	#N/A	17	0.440853	0.0352858	0.467532						ID144232	144232	99	195	622.247	716.033	0	1440	144
G1->S																							Cycle 3 Total				Cycle 3 S->G2	#N/A	#N/A	#N/A	#N/A	18	0.406697	0.0274448	0.584416						ID141450	141450	99	206	622.202	714.859	0	1430	143
S->G2																							Cycle 4				End cycle 3	#N/A	#N/A	#N/A	#N/A	19	0.464832	0.040994	0.529221						ID144186	144186	99	175	621.089	713.937	0	1420	142
Cycle 5																							Cycle 4 G1				Cycle 4 G1->S	#N/A	#N/A	#N/A	#N/A	20	0.479766	0.043133	0.548701						ID144197	144197	99	210	621.515	711.481	0	1410	141
G1->S																							Cycle 4 S				Cycle 4 S->G2	#N/A	#N/A	#N/A	#N/A	21	0.510924	0.0605473	0.573052						ID140607	140607	99	175	619.078	710.495	0	1400	140
S->G2																							Cycle 4 G2				End cycle 4	#N/A	#N/A	#N/A	#N/A	22	0.493895	0.0716619	0.548701						ID141347	141347	99	182	618.386	709.27	0	1390	139
Lineage Track IDs																							Cycle 4 Total				Cycle 5 G1->S	#N/A	#N/A	#N/A	#N/A	23	0.467231	0.0781107	0.573052						ID136717	136717	99	182	617.262	708.906	0	1380	138
Cycle 1																							Cycle 5				Cycle 5 S->G2	#N/A	#N/A	#N/A	#N/A	24	0.44096	0.108109	0.613636						ID132062	132062	99	174	615.85	708.054	0	1370	137
Cycle 1 Mother																							Cycle 5 G1				End cycle 5	#N/A	#N/A	#N/A	#N/A	25	0.438825	0.109579	0.623377						ID132434	132434	99	175	616.296	708.561	0	1360	136
Cycle 1 Sister																							Cycle 5 S									26	0.391781	0.128879	0.626623						ID131970	131970	99	176	615.414	707.272	0	1350	135
Cycle 1 Daughter 1																							Cycle 5 G2									27	0.333852	0.121165	0.665584						ID131388	131388	99	155	613.287	707.706	0	1340	134
Cycle 1 Daughter 2																							Cycle 5 Total									28	0.334979	0.133491	0.636364						ID129357	129357	99	166	612.126	707.856	0	1330	133
Cycle 2																																29	0.383014	0.165609	0.284091						ID136010	136010	99	169	609.715	708.334	0	1320	132
Cycle 2 Mother																							Start times (h)									30	0.275583	0.149215	0.706169						ID127901	127901	99	178	608.333	709.692	0	1310	131
Cycle 2 Sister																							Cycle 1	6.16667								31	0.317825	0.161721	0.324675						ID124553	124553	99	167	605.704	711.223	0	1300	130
Cycle 2 Daughter 1																							Cycle 2	27								32	0.233313	0.18275	0.659091						ID124189	124189	99	178	601.846	712.801	0	1290	129
Cycle 2 Daughter 2																							Cycle 3									33	0.2503	0.194696	0.686688						ID121125	121125	99	152	599.522	714.276	0	1280	128
Cycle 3																							Cycle 4									34	0.214943	0.18217	0.808442						ID118328	118328	99	153	597.244	716.048	0	1270	127
Cycle 3 Mother																							Cycle 5									35	0.158122	0.10884	1						ID117839	117839	99	136	594.306	717.391	0	1260	126
Cycle 3 Sister																																36	1	0.185404	0						ID116028	116028	99	142	591.767	719.319	0	1250	125
Cycle 3 Daughter 1																							Lineage Track IDs									37	0.770079	0.156461	0.0340909						ID116900	116900	99	133	589.093	720.055	0	1240	124
Cycle 3 Daughter 2																							Cycle 1									38	0.440223	0.175011	0.159091						ID118258	118258	99	136	588.357	720.753	0	1230	123
Cycle 4																							Cycle 1 Mother									39	0.262839	0.222126	0.24513						ID113452	113452	99	149	586.793	720.85	0	1220	122
Cycle 4 Mother																							Cycle 1 Sister									40	0.241715	0.290051	0.25974						ID109912	109912	99	147	585.577	721.228	0	1210	121
Cycle 4 Sister																							Cycle 1 Daughter 1									41	0.229497	0.288495	0.232143						ID109898	109898	99	143	584.913	720.767	0	1200	120
Cycle 4 Daughter 1																							Cycle 1 Daughter 2									42	0.225402	0.295469	0.295455						ID104623	104623	99	138	584.011	721.148	0	1190	119
Cycle 4 Daughter 2																							Cycle 2									43	0.200276	0.332416	0.272727						ID102907	102907	99	126	582.663	720.939	0	1180	118
Cycle 5																							Cycle 2 Mother									44	0.20156	0.326805	0.271104						ID111048	111048	99	138	582.109	722.666	0	1170	117
Cycle 5 Mother																							Cycle 2 Sister									45	0.220242	0.345657	0.228896						ID105204	105204	99	144	582.903	722.206	0	1160	116
Cycle 5 Sister																							Cycle 2 Daughter 1									46	0.24591	0.356934	0.262987						ID104884	104884	99	140	584.749	721.293	0	1150	115
Cycle 5 Daughter 1																							Cycle 2 Daughter 2									47	0.213573	0.351409	0.314935						ID107029	107029	99	139	585.383	721.13	0	1140	114
Cycle 5 Daughter 2																							Cycle 3									48	0.223595	0.392395	0.285714						ID104622	104622	99	140	585.754	721.119	0	1130	113
																							Cycle 3 Mother									49	0.220145	0.404353	0.275974						ID103330	103330	99	178	585.163	721.426	0	1120	112
																							Cycle 3 Sister									50	0.235223	0.435097	0.227273						ID100380	100380	99	190	584.333	722.116	0	1110	111
																							Cycle 3 Daughter 1									51	0.217348	0.444609	0.261364						ID103230	103230	99	192	584.384	723.307	0	1100	110
																							Cycle 3 Daughter 2									52	0.229445	0.434142	0.256494						ID103370	103370	99	197	583.782	724.066	0	1090	109
																							Cycle 4									53	0.201609	0.465233	0.25						ID97881	97881	99	157	583.796	723.836	0	1080	108
																							Cycle 4 Mother									54	0.191968	0.437963	0.25974						ID97405	97405	99	167	584.181	722.378	0	1070	107
																							Cycle 4 Sister									55	0.161791	0.453598	0.306818						ID110897	110897	99	171	583.449	721.677	0	1060	106
																							Cycle 4 Daughter 1									56	0.179125	0.469006	0.279221						ID93969	93969	99	184	580.836	722.173	0	1050	105
																							Cycle 4 Daughter 2									57	0.155396	0.513048	0.201299						ID92254	92254	99	166	579.876	721.959	0	1040	104
																							Cycle 5									58	0.136097	0.536417	0.220779						ID88871	88871	99	149	578.568	721.204	0	1030	103
																							Cycle 5 Mother									59	0.18571	0.502117	0.262987						ID94377	94377	99	157	579.662	720.912	0	1020	102
																							Cycle 5 Sister									60	0.170138	0.544387	0.233766						ID91389	91389	99	144	582.564	719.403	0	1010	101
																							Cycle 5 Daughter 1									61	0.134812	0.537541	0.232143						ID104388	104388	99	153	583.96	719.93	0	1000	100
																							Cycle 5 Daughter 2									62	0.137942	0.536693	0.199675						ID91222	91222	99	164	585.761	719.762	0	990	99
																																63	0.127821	0.493555	0.253247						ID90647	90647	99	173	585.908	721.101	0	980	98
																																64	0.091891	0.458673	0.256494						ID88183	88183	99	149	586.367	722.335	0	970	97
																																65	0.0724197	0.458128	0.274351						ID85034	85034	99	154	584.601	724.713	0	960	96
																																66	0.0624082	0.473825	0.285714						ID77298	77298	99	164	583.039	725.885	0	950	95
																																67	0.0595059	0.447604	0.344156						ID79306	79306	99	154	584.085	725.813	0	940	94
																																68	0.0470883	0.494531	0.287338						ID75432	75432	99	158	583.22	727.224	0	930	93
																																69	0.0670952	0.546294	0.311688						ID78805	78805	99	163	584.041	727.378	0	920	92
																																70	0.0841154	0.575777	0.266234						ID75969	75969	99	170	584.575	726.162	0	910	91
																																71	0.0595884	0.601079	0.274351						ID83255	83255	99	164	585.108	726.095	0	900	90
																																72	0.097809	0.628712	0.238636						ID74158	74158	99	149	584.534	725.846	0	890	89
																																73	0.0844664	0.626459	0.275974						ID72203	72203	99	142	583.78	726.544	0	880	88
																																74	0.0602604	0.627516	0.280844						ID80666	80666	99	156	581.586	729.064	0	870	87
																																75	0.0379634	0.565493	0.337662						ID72979	72979	99	145	581.18	729.058	0	860	86
																																76	0.0369234	0.604733	0.323052						ID78549	78549	99	139	580.862	728.831	0	850	85
																																77	0.0492613	0.62851	0.336039						ID70497	70497	99	145	579.166	729.157	0	840	84
																																78	0.0654418	0.662529	0.332792						ID72829	72829	99	156	580.244	728.234	0	830	83
																																79	0.0557792	0.66209	0.305195						ID70428	70428	99	164	580.445	728.141	0	820	82
																																80	0.0578713	0.671285	0.334416						ID67574	67574	99	160	581.809	728.173	0	810	81
																																81	0.0397233	0.726878	0.324675						ID69799	69799	99	161	583.457	728.35	0	800	80
																																82	0.077904	0.727346	0.342532						ID67135	67135	99	155	583.443	729.086	0	790	79
																																83	0.0543843	0.765993	0.310065						ID64640	64640	99	157	583.19	729.246	0	780	78
																																84	0.0558006	0.799462	0.253247						ID63863	63863	99	164	582.811	729.673	0	770	77
																																85	0.0592163	0.842134	0.251623						ID62214	62214	99	158	580.979	731.018	0	760	76
																																86	0.055308	0.855269	0.287338						ID62725	62725	99	162	580.379	732.724	0	750	75
																																87	0.0268434	0.775076	0.324675						ID61118	61118	99	144	578.626	735.345	0	740	74
																																88	0.0353772	0.866163	0.256494						ID62629	62629	99	142	577.959	737.547	0	730	73
																																89	0.0211967	0.909173	0.288961						ID62005	62005	99	134	577.444	738.558	0	720	72
																																90	0	0.808136	0.349026						ID82550	82550	99	146	574.487	740.47	0	710	71
																																91	0.00918402	0.820088	0.368506						ID72455	72455	99	139	572.244	742.122	0	700	70
																																92	0.0159835	0.866994	0.345779						ID60240	60240	99	155	567.8	744.679	0	690	69
																																93	0.0351629	0.895821	0.316558						ID61601	61601	99	148	565.1	747.105	0	680	68
																																94	0.0166646	0.919069	0.306818						ID67705	67705	99	164	562.672	748.657	0	670	67
																																95	0.0542139	0.917782	0.342532						ID59183	59183	99	146	561.717	748.931	0	660	66
																																96	0.0299308	0.874135	0.313312						ID57081	57081	99	146	561.736	747.548	0	650	65
																																97	0.0443863	0.912061	0.298701						ID63803	63803	99	143	564.144	748.12	0	640	64
																																98	0.0342628	0.844829	0.383117						ID47709	47709	99	139	563.671	748.835	0	630	63
																																99	0.0598867	0.968508	0.336039						ID48850	48850	99	123	565.112	748.869	0	620	62
																																100	0.0562738	0.959999	0.288961						ID49099	49099	99	131	565.318	749.026	0	610	61
																																101	0.083529	0.975185	0.271104						ID35614	35614	99	133	564.993	749.191	0	600	60
																																102	0.0948649	0.987771	0.310065						ID37505	37505	99	140	563.383	750.287	0	590	59
																																103	0.092158	1	0.284091						ID48640	48640	99	130	562.987	751.123	0	580	58
																																104	0.0877325	0.952306	0.355519						ID47114	47114	99	124	563.082	752.2	0	570	57
																																105	0.0925578	0.941125	0.386364						ID35948	35948	99	145	563.747	752.2	0	560	56
																																106	0.0843292	0.980248	0.37013						ID48403	48403	99	153	564.988	750.114	0	550	55
																																107	0.110449	0.985696	0.347403						ID46947	46947	99	141	564.583	749.598	0	540	54
																																108	0.0825914	0.94852	0.319805						ID51284	51284	99	135	566.604	747.851	0	530	53
																																109	0.0804794	0.80565	0.446429						ID48833	48833	99	137	567.807	746.046	0	520	52
																																110	0.0707135	0.771434	0.428571						ID39692	39692	99	138	568.474	747.146	0	510	51
																																111	0.0821328	0.684334	0.430195						ID36912	36912	99	131	569.933	745.632	0	500	50
																																112	0.0894818	0.261022	0.392857						ID46817	46817	99	145	572.221	743.772	0	490	49
																																113	0.142191	0.0329772	0.258117						ID39955	39955	99	144	572.71	743.315	0	480	48
																																114	0.159454	0.00908252	0.256494						ID42212	42212	99	155	572.54	744.159	0	470	47
																																115	0.164067	0.00166	0.25974						ID41618	41618	99	141	572.784	744.237	0	460	46
																																116	0.1661	0.000401505	0.277597						ID35476	35476	99	134	572.423	744.283	0	450	45
																																117	0.182252	0.0079664	0.25974						ID39048	39048	99	144	573.89	744.305	0	440	44
																																118	0.208444	0.0123623	0.215909						ID35067	35067	99	143	573.902	743.809	0	430	43
																																119	0.224074	4.43155e-05	0.253247						ID36764	36764	99	148	574.616	744.407	0	420	42
																																120	0.188921	0	0.280844						ID37980	37980	99	128	572.784	744.102	0	410	41
																																121	0.176527	0.0195344	0.262987						ID36786	36786	99	139	571.731	744.363	0	400	40
																																122	0.184449	0.0303769	0.288961						ID40658	40658	99	136	571.825	746.192	0	390	39
																																123	0.200534	0.011738	0.25974						ID31378	31378	99	112	570.674	747.266	0	380	38
																																124	0.18819	0.00856415	0.233766						ID36131	36131	99	70	572.009	747.633	0	370	37
																																125	0.190289	0.0210055	0.267857						ID38347	38347	99	58	576.283	750.728	0	360	36
																																126	0.20882	0.0230718	0.253247						ID50514	50514	99	364	572.071	750.283	0	350	35
																																127	0.224678	0.0375895	0.298701						ID42537	42537	99	310	571.401	751.615	0	340	34
																																128	0.248062	0.0342635	0.295455						ID35251	35251	99	271	570.869	752.409	0	330	33
																																129	0.211332	0.0348109	0.378247						ID44549	44549	99	264	570.765	752.907	0	320	32
																																130	0.209657	0.0357672	0.350649						ID16724	16724	99	160	568.977	752.492	0	310	31
																																131	0.250508	0.0289065	0.363636						ID15509	15509	99	278	571.101	750.262	0	300	30
																																132	0.276895	0.0303137	0.36526						ID15591	15591	99	152	567.524	749.388	0	290	29
																																133	0.305484	0.0367689	0.344156						ID23206	23206	99	256	569.796	746.718	0	280	28
																																134	0.350133	0.0348234	0.311688						ID18542	18542	99	267	569.62	744.248	0	270	27
																																135	0.294096	0.0380715	0.371753						ID15800	15800	99	251	569.936	742.613	0	260	26
																																136	0.27654	0.0357756	0.37987						ID18470	18470	99	253	568.807	740.91	0	250	25
																																137	0.280723	0.0354431	0.363636						ID15983	15983	99	250	566.707	740.101	0	240	24
																																138	0.311916	0.0332539	0.399351						ID15872	15872	99	237	565.993	738.761	0	230	23
																																139	0.336483	0.0254584	0.397727						ID12626	12626	99	230	565.44	739.293	0	220	22
																																140	0.363601	0.0376279	0.38474						ID12916	12916	99	237	566.796	738.059	0	210	21
																																141	0.348707	0.0773123	0.488636						ID23283	23283	99	230	566.701	736.367	0	200	20
																																142	0.441665	0.0774148	0.371753						ID21657	21657	99	224	567.73	734.036	0	190	19
																																143	0.405008	0.0880697	0.464286						ID15322	15322	99	239	567.085	734.999	0	180	18
																																144	0.4221	0.0928325	0.438312						ID15596	15596	99	203	565.952	735.57	0	170	17
																																145	0.437162	0.0869344	0.49513						ID15236	15236	99	223	564.122	736.413	0	160	16
																																146	0.452863	0.0887128	0.550325						ID14033	14033	99	236	563.526	736.779	0	150	15
																																147	0.394344	0.127483	0.829545						ID12351	12351	99	235	562.518	737.128	0	140	14
																																148	0.440023	0.0889642	0.631494						ID10672	10672	99	226	561.455	737.876	0	130	13
																																149	0.426537	0.136497	0.779221						ID22528	22528	99	216	561.442	738.381	0	120	12
																																150	0.49023	0.0941151	0.586039						ID23042	23042	99	217	561.251	739.113	0	110	11
																																151	0.462453	0.0934196	0.530844						ID13397	13397	99	214	560.078	740.689	0	100	10
																																152	0.410203	0.108563	0.636364						ID10476	10476	99	219	559.195	741.661	0	90	9
																																153	0.438512	0.133261	0.571429						ID13641	13641	99	207	558.479	740.769	0	80	8
																																154	0.399963	0.140246	0.579545						ID14552	14552	99	216	557.885	740.202	0	70	7
																																155	0.389466	0.16686	0.652597						ID7296	7296	99	222	557.661	740.095	0	60	6
																																156	0.376104	0.183971	0.636364						ID6397	6397	99	220	556.41	739.467	0	50	5
																																157	0.357957	0.18085	0.689935						ID24495	24495	99	237	556.646	737.991	0	40	4
																																158	0.336723	0.215292	0.719156						ID16033	16033	99	214	556.032	738.564	0	30	3
																																159	0.339965	0.208668	0.737013						ID18586	18586	99	208	557.731	738.864	0	20	2
																																160	0.33252	0.220297	0.75						ID10168	10168	99	258	561.161	739.018	0	10	1
																																161	0.581442	0.138163	0.0811688						ID13515	13515	99	228	563.466	737.957	0	0	0
																																162	#N/A	#N/A	#N/A
																																163	#N/A	#N/A	#N/A
																																164	#N/A	#N/A	#N/A
																																165	#N/A	#N/A	#N/A
																																166	#N/A	#N/A	#N/A
																																167	#N/A	#N/A	#N/A
																																168	#N/A	#N/A	#N/A
																																169	#N/A	#N/A	#N/A
																																170	#N/A	#N/A	#N/A
																																171	#N/A	#N/A	#N/A
																																172	#N/A	#N/A	#N/A
																																173	#N/A	#N/A	#N/A
																																174	#N/A	#N/A	#N/A
																																175	#N/A	#N/A	#N/A
																																176	#N/A	#N/A	#N/A
																																177	#N/A	#N/A	#N/A
																																178	#N/A	#N/A	#N/A
																																179	#N/A	#N/A	#N/A
																																180	#N/A	#N/A	#N/A
																																181	#N/A	#N/A	#N/A
																																182	#N/A	#N/A	#N/A
																																183	#N/A	#N/A	#N/A
																																184	#N/A	#N/A	#N/A
																																185	#N/A	#N/A	#N/A
																																186	#N/A	#N/A	#N/A
																																187	#N/A	#N/A	#N/A
																																188	#N/A	#N/A	#N/A
																																189	#N/A	#N/A	#N/A
																																190	#N/A	#N/A	#N/A
																																191	#N/A	#N/A	#N/A
																																192	#N/A	#N/A	#N/A
																																193	#N/A	#N/A	#N/A
																																194	#N/A	#N/A	#N/A
																																195	#N/A	#N/A	#N/A
																																196	#N/A	#N/A	#N/A
																																197	#N/A	#N/A	#N/A
																																198	#N/A	#N/A	#N/A
																																199	#N/A	#N/A	#N/A
																																200	#N/A	#N/A	#N/A
																																201	#N/A	#N/A	#N/A
																																202	#N/A	#N/A	#N/A
																																203	#N/A	#N/A	#N/A
																																204	#N/A	#N/A	#N/A
																																205	#N/A	#N/A	#N/A
																																206	#N/A	#N/A	#N/A
																																207	#N/A	#N/A	#N/A
																																208	#N/A	#N/A	#N/A
																																209	#N/A	#N/A	#N/A
																																210	#N/A	#N/A	#N/A
																																211	#N/A	#N/A	#N/A
																																212	#N/A	#N/A	#N/A
																																213	#N/A	#N/A	#N/A
																																214	#N/A	#N/A	#N/A
																																215	#N/A	#N/A	#N/A
																																216	#N/A	#N/A	#N/A
																																217	#N/A	#N/A	#N/A
																																218	#N/A	#N/A	#N/A
																																219	#N/A	#N/A	#N/A
																																220	#N/A	#N/A	#N/A
																																221	#N/A	#N/A	#N/A
																																222	#N/A	#N/A	#N/A
																																223	#N/A	#N/A	#N/A
																																224	#N/A	#N/A	#N/A
																																225	#N/A	#N/A	#N/A
																																226	#N/A	#N/A	#N/A
																																227	#N/A	#N/A	#N/A
																																228	#N/A	#N/A	#N/A
																																229	#N/A	#N/A	#N/A
																																230	#N/A	#N/A	#N/A
																																231	#N/A	#N/A	#N/A
																																232	#N/A	#N/A	#N/A
																																233	#N/A	#N/A	#N/A
																																234	#N/A	#N/A	#N/A
																																235	#N/A	#N/A	#N/A
																																236	#N/A	#N/A	#N/A
																																237	#N/A	#N/A	#N/A
																																238	#N/A	#N/A	#N/A
																																239	#N/A	#N/A	#N/A
																																240	#N/A	#N/A	#N/A
																																241	#N/A	#N/A	#N/A
																																242	#N/A	#N/A	#N/A
																																243	#N/A	#N/A	#N/A
																																244	#N/A	#N/A	#N/A
																																245	#N/A	#N/A	#N/A
																																246	#N/A	#N/A	#N/A
																																247	#N/A	#N/A	#N/A
																																248	#N/A	#N/A	#N/A
																																249	#N/A	#N/A	#N/A
																																250	#N/A	#N/A	#N/A
																																251	#N/A	#N/A	#N/A
																																252	#N/A	#N/A	#N/A
																																253	#N/A	#N/A	#N/A
																																254	#N/A	#N/A	#N/A
																																255	#N/A	#N/A	#N/A
																																256	#N/A	#N/A	#N/A
																																257	#N/A	#N/A	#N/A
																																258	#N/A	#N/A	#N/A
																																259	#N/A	#N/A	#N/A
																																260	#N/A	#N/A	#N/A
																																261	#N/A	#N/A	#N/A
																																262	#N/A	#N/A	#N/A
																																263	#N/A	#N/A	#N/A
																																264	#N/A	#N/A	#N/A
																																265	#N/A	#N/A	#N/A
																																266	#N/A	#N/A	#N/A
																																267	#N/A	#N/A	#N/A
																																268	#N/A	#N/A	#N/A
																																269	#N/A	#N/A	#N/A
																																270	#N/A	#N/A	#N/A
																																271	#N/A	#N/A	#N/A
																																272	#N/A	#N/A	#N/A
																																273	#N/A	#N/A	#N/A
																																274	#N/A	#N/A	#N/A
																																275	#N/A	#N/A	#N/A
																																276	#N/A	#N/A	#N/A
																																277	#N/A	#N/A	#N/A
																																278	#N/A	#N/A	#N/A
																																279	#N/A	#N/A	#N/A
																																280	#N/A	#N/A	#N/A
																																281	#N/A	#N/A	#N/A
																																282	#N/A	#N/A	#N/A
																																283	#N/A	#N/A	#N/A
																																284	#N/A	#N/A	#N/A
																																285	#N/A	#N/A	#N/A
																																286	#N/A	#N/A	#N/A
																																287	#N/A	#N/A	#N/A
[truncated: 46 more columns]

## Sheet: 98
Analysis Parameters (TrackMate frame)			Note: TrackMate frames are ImageJ hyperstack frames -1 (start at 0)																				Data for export							Graphing parameters		Frame	DF/Dfmax mean ch1	DF/Dfmax mean ch2	D/Dmax Area						LABEL	ID	TRACK_ID	QUALITY	POSITION_X	POSITION_Y	POSITION_Z	POSITION_T	FRAME
Cycle ends (ch1 max, area min)																														Mean ch1 MAX	2624.12	0	0	0.858128	0.561404						ID397807	397807	98	93	797.992	612.403	0	2780	278
End cycle 0	117																						Track ID	98						Mean ch1 MIN	827.029	1	0.00464403	0.87684	0.608187						ID395046	395046	98	229	797.576	611.4	0	2770	277
End cycle 1	278																													Mean ch2 MAX	2361.28	2	0.0140075	0.885222	0.539961						ID390747	390747	98	206	798.088	610.783	0	2760	276
End cycle 2																							Cell cycle measurements							Mean ch2 MIN	592.367	3	0.0142748	0.802091	0.604288						ID388853	388853	98	218	796.752	609.28	0	2750	275
End cycle 3																							Cycle 1							Area MAX	124.825	4	0.0145832	0.815277	0.497076						ID383691	383691	98	205	795.65	610.369	0	2740	274
End cycle 4																							Cycle 1 G1	17.1667						Area MIN	23.3428	5	0.0143605	0.816573	0.62768						ID377624	377624	98	204	794.973	609.023	0	2730	273
End cycle 5																							Cycle 1 S	6.33333								6	0.0104822	0.808135	0.534113						ID381888	381888	98	224	798.6	608.658	0	2720	272
Transitions																							Cycle 1 G2	3.16667				Frames for graphing				7	0.0250832	0.81852	0.549708						ID379133	379133	98	226	801.66	608.243	0	2710	271
Cycle 1																							Cycle 1 Total	26.6667					DF/Dfmax	DF/Dfmax	D/Dmax	8	0.0144846	0.85505	0.555556						ID372616	372616	98	227	804.784	608.324	0	2700	270
G1->S	221																						Cycle 2					Frame	mean ch1	mean ch2	Area	9	0.0110908	0.874738	0.557505						ID370282	370282	98	222	806.407	607.823	0	2690	269
S->G2	259																						Cycle 2 G1				End cycle 0	117	1	0.144533	0.237817	10	0.0147326	0.853947	0.547758						ID368410	368410	98	225	808.124	606.461	0	2680	268
Cycle 2																							Cycle 2 S				Cycle 1 G1->S	221	0.155777	0.229009	0.518519	11	0.0297588	0.913755	0.469786						ID363121	363121	98	232	807.909	606.724	0	2670	267
G1->S																							Cycle 2 G2				Cycle 1 S->G2	259	0.724931	0.0288305	0.649123	12	0.0390664	0.940659	0.483431						ID362968	362968	98	236	806.62	606.574	0	2660	266
S->G2																							Cycle 2 Total				End cycle 1	278	0.961279	0.155917	0.1423	13	0.0271616	0.910892	0.530214						ID364072	364072	98	231	806.273	605.109	0	2650	265
Cycle 3																							Cycle 3				Cycle 2 G1->S	#N/A	#N/A	#N/A	#N/A	14	0.0307197	0.879383	0.500975						ID363039	363039	98	234	806.25	604.307	0	2640	264
G1->S																							Cycle 3 G1				Cycle 2 S->G2	#N/A	#N/A	#N/A	#N/A	15	0.0295096	0.888171	0.551657						ID358756	358756	98	229	804.83	604.446	0	2630	263
S->G2																							Cycle 3 S				End cycle 2	#N/A	#N/A	#N/A	#N/A	16	0.0211782	0.820023	0.610136						ID356192	356192	98	213	803.375	605.232	0	2620	262
Cycle 4																							Cycle 3 G2				Cycle 3 G1->S	#N/A	#N/A	#N/A	#N/A	17	0.0189667	0.775603	0.658869						ID351244	351244	98	221	800.922	606.73	0	2610	261
G1->S																							Cycle 3 Total				Cycle 3 S->G2	#N/A	#N/A	#N/A	#N/A	18	0.0209878	0.802922	0.559454						ID346526	346526	98	224	796.85	609.348	0	2600	260
S->G2																							Cycle 4				End cycle 3	#N/A	#N/A	#N/A	#N/A	19	0.0342257	0.776557	0.578947						ID345733	345733	98	230	794.279	610.665	0	2590	259
Cycle 5																							Cycle 4 G1				Cycle 4 G1->S	#N/A	#N/A	#N/A	#N/A	20	0.0476439	0.816862	0.536062						ID342254	342254	98	229	789.068	612.342	0	2580	258
G1->S																							Cycle 4 S				Cycle 4 S->G2	#N/A	#N/A	#N/A	#N/A	21	0.0694153	0.863038	0.450292						ID343995	343995	98	229	786.289	613.929	0	2570	257
S->G2																							Cycle 4 G2				End cycle 4	#N/A	#N/A	#N/A	#N/A	22	0.0711506	0.924722	0.391813						ID343793	343793	98	232	783.683	614.747	0	2560	256
Lineage Track IDs																							Cycle 4 Total				Cycle 5 G1->S	#N/A	#N/A	#N/A	#N/A	23	0.0839789	0.910414	0.434698						ID340837	340837	98	220	782.85	613.274	0	2550	255
Cycle 1																							Cycle 5				Cycle 5 S->G2	#N/A	#N/A	#N/A	#N/A	24	0.0918911	0.911835	0.403509						ID332467	332467	98	221	782.737	612.653	0	2540	254
Cycle 1 Mother																							Cycle 5 G1				End cycle 5	#N/A	#N/A	#N/A	#N/A	25	0.101852	0.920419	0.417154						ID329761	329761	98	215	780.357	613.956	0	2530	253
Cycle 1 Sister																							Cycle 5 S									26	0.100211	0.935482	0.397661						ID322371	322371	98	200	778.868	616.253	0	2520	252
Cycle 1 Daughter 1																							Cycle 5 G2									27	0.0968842	0.963821	0.419103						ID328807	328807	98	201	777.475	617.191	0	2510	251
Cycle 1 Daughter 2																							Cycle 5 Total									28	0.0885562	0.913159	0.444444						ID319059	319059	98	187	776.559	618.701	0	2500	250
Cycle 2																																29	0.096056	0.911856	0.413255						ID316074	316074	98	189	776.841	618.081	0	2490	249
Cycle 2 Mother																							Start times (h)									30	0.0886656	0.949346	0.432749						ID316207	316207	98	178	776.943	618.147	0	2480	248
Cycle 2 Sister																							Cycle 1	19.6667								31	0.102673	0.912373	0.477583						ID319327	319327	98	184	775.675	618.203	0	2470	247
Cycle 2 Daughter 1																							Cycle 2	46.5								32	0.101294	0.953539	0.51462						ID305460	305460	98	178	775.344	618.8	0	2460	246
Cycle 2 Daughter 2																							Cycle 3									33	0.116614	0.927223	0.545809						ID313021	313021	98	191	775.157	619.437	0	2450	245
Cycle 3																							Cycle 4									34	0.112363	0.926568	0.549708						ID303144	303144	98	186	775.732	621.382	0	2440	244
Cycle 3 Mother																							Cycle 5									35	0.114713	0.941996	0.582846						ID311520	311520	98	180	778.439	621.908	0	2430	243
Cycle 3 Sister																																36	0.110757	0.954798	0.60039						ID302905	302905	98	187	781.674	620.372	0	2420	242
Cycle 3 Daughter 1																							Lineage Track IDs									37	0.120667	1	0.526316						ID299359	299359	98	159	782.562	619.567	0	2410	241
Cycle 3 Daughter 2																							Cycle 1									38	0.121439	0.953914	0.610136						ID295294	295294	98	155	784.684	618.598	0	2400	240
Cycle 4																							Cycle 1 Mother									39	0.108662	0.916946	0.637427						ID326969	326969	98	152	782.022	620.576	0	2390	239
Cycle 4 Mother																							Cycle 1 Sister									40	0.105407	0.903041	0.697856						ID295299	295299	98	153	778.629	623.477	0	2380	238
Cycle 4 Sister																							Cycle 1 Daughter 1									41	0.117479	0.940271	0.633528						ID291495	291495	98	177	774.895	624.828	0	2370	237
Cycle 4 Daughter 1																							Cycle 1 Daughter 2									42	0.118261	0.958486	0.619883						ID298220	298220	98	168	772.046	625.356	0	2360	236
Cycle 4 Daughter 2																							Cycle 2									43	0.134632	0.95656	0.676413						ID318058	318058	98	161	770.508	625.755	0	2350	235
Cycle 5																							Cycle 2 Mother									44	0.143096	0.962523	0.676413						ID287984	287984	98	183	769.803	626.291	0	2340	234
Cycle 5 Mother																							Cycle 2 Sister									45	0.142393	0.948618	0.676413						ID290411	290411	98	173	768.348	628.446	0	2330	233
Cycle 5 Sister																							Cycle 2 Daughter 1									46	0.143147	0.918873	0.709552						ID291071	291071	98	164	768.146	629.096	0	2320	232
Cycle 5 Daughter 1																							Cycle 2 Daughter 2									47	0.154399	0.882455	0.684211						ID287853	287853	98	165	769.072	630.086	0	2310	231
Cycle 5 Daughter 2																							Cycle 3									48	0.14269	0.842674	0.773879						ID284230	284230	98	141	768.498	630.432	0	2300	230
																							Cycle 3 Mother									49	0.156127	0.864031	0.766082						ID282259	282259	98	161	766.365	630.683	0	2290	229
																							Cycle 3 Sister									50	0.177314	0.862694	0.736842						ID278281	278281	98	167	765.987	630.553	0	2280	228
																							Cycle 3 Daughter 1									51	0.181868	0.839002	0.727096						ID277637	277637	98	167	763.48	632.2	0	2270	227
																							Cycle 3 Daughter 2									52	0.190519	0.857621	0.760234						ID275585	275585	98	175	761.302	633.601	0	2260	226
																							Cycle 4									53	0.210024	0.854052	0.680312						ID274484	274484	98	157	762.616	632.147	0	2250	225
																							Cycle 4 Mother									54	0.206567	0.861102	0.740741						ID267988	267988	98	155	764.128	631.739	0	2240	224
																							Cycle 4 Sister									55	0.213672	0.817157	0.711501						ID267709	267709	98	160	764.676	629.521	0	2230	223
																							Cycle 4 Daughter 1									56	0.229765	0.783248	0.701754						ID266707	266707	98	172	765.369	629.178	0	2220	222
																							Cycle 4 Daughter 2									57	0.264696	0.73765	0.65692						ID264682	264682	98	193	765.495	627.349	0	2210	221
																							Cycle 5									58	0.24758	0.49908	0.660819						ID263259	263259	98	218	769.686	625.478	0	2200	220
																							Cycle 5 Mother									59	0.25271	0.239879	0.688109						ID263983	263983	98	227	769.526	626.144	0	2190	219
																							Cycle 5 Sister									60	0.28766	0.0799039	0.557505						ID253806	253806	98	213	768.287	625.923	0	2180	218
																							Cycle 5 Daughter 1									61	0.265965	0.052473	0.635478						ID255535	255535	98	219	767.993	624.776	0	2170	217
																							Cycle 5 Daughter 2									62	0.30289	0.0460277	0.617934						ID254225	254225	98	223	770.163	625.297	0	2160	216
																																63	0.31038	0.0359914	0.608187						ID252121	252121	98	219	773.408	625.372	0	2150	215
																																64	0.327504	0.0275172	0.68616						ID247451	247451	98	209	774.41	626.296	0	2140	214
																																65	0.33387	0.0241166	0.641326						ID245618	245618	98	200	773.894	626.891	0	2130	213
																																66	0.3491	0.0209819	0.653021						ID244986	244986	98	198	775.586	626.818	0	2120	212
																																67	0.353917	0.0243977	0.653021						ID246251	246251	98	211	778.532	626.756	0	2110	211
																																68	0.347685	0.0254147	0.674464						ID242792	242792	98	230	780.451	627.082	0	2100	210
																																69	0.356697	0.0232521	0.729045						ID239188	239188	98	226	780.128	628.493	0	2090	209
																																70	0.389589	0.0194301	0.684211						ID236465	236465	98	210	780.578	628.625	0	2080	208
																																71	0.391638	0.0186548	0.651072						ID239378	239378	98	214	781.06	627.39	0	2070	207
																																72	0.409785	0.0128184	0.612086						ID231203	231203	98	194	781.774	627.97	0	2060	206
																																73	0.409082	0.0113903	0.647173						ID233818	233818	98	190	781.678	630.26	0	2050	205
																																74	0.412338	0.00950767	0.621832						ID231334	231334	98	180	781.978	632.294	0	2040	204
																																75	0.415738	0.00582179	0.649123						ID225947	225947	98	174	781.362	634.711	0	2030	203
																																76	0.434412	0.00240344	0.658869						ID238401	238401	98	169	782.291	635.981	0	2020	202
																																77	0.414582	0.0089118	0.721248						ID230376	230376	98	180	782.861	637.808	0	2010	201
																																78	0.435009	0.00496795	0.707602						ID230507	230507	98	182	782.7	640.101	0	2000	200
																																79	0.44121	0.00531493	0.707602						ID226827	226827	98	185	784.017	640.505	0	1990	199
																																80	0.46196	0.00561535	0.71345						ID232183	232183	98	188	785.18	639.604	0	1980	198
																																81	0.496645	0.00343516	0.633528						ID220616	220616	98	181	784.985	639.194	0	1970	197
																																82	0.4577	0	0.744639						ID220253	220253	98	185	785.667	639.155	0	1960	196
																																83	0.470787	0.00510347	0.760234						ID219334	219334	98	183	784.266	641.23	0	1950	195
																																84	0.459054	0.00198371	0.805068						ID217277	217277	98	184	782.429	642.802	0	1940	194
																																85	0.477218	0.0087653	0.752437						ID212949	212949	98	177	780.293	645.445	0	1930	193
																																86	0.52372	0.011815	0.822612						ID210244	210244	98	179	778.778	646.789	0	1920	192
																																87	0.532846	0.00850449	0.789474						ID212637	212637	98	177	777.81	647.484	0	1910	191
																																88	0.572665	0.0100648	0.756335						ID207594	207594	98	189	777.431	648.153	0	1900	190
																																89	0.529865	0.0147015	0.824561						ID208669	208669	98	184	776.207	646.765	0	1890	189
																																90	0.536657	0.0177303	0.822612						ID205759	205759	98	187	776.122	646.78	0	1880	188
																																91	0.512529	0.0180146	0.865497						ID206688	206688	98	209	776.37	646.136	0	1870	187
																																92	0.525272	0.0152135	0.892788						ID202647	202647	98	210	778.663	645.372	0	1860	186
																																93	0.520917	0.0214855	0.920078						ID192220	192220	98	200	779.69	644.948	0	1850	185
																																94	0.543354	0.0192407	0.923977						ID196891	196891	98	207	777.572	644.549	0	1840	184
																																95	0.533936	0.0221426	0.916179						ID195405	195405	98	218	775.645	644.95	0	1830	183
																																96	0.520175	0.0211983	0.974659						ID196700	196700	98	230	774.257	645.219	0	1820	182
																																97	0.521299	0.0284151	0.957115						ID191272	191272	98	228	773.311	643.569	0	1810	181
																																98	0.50187	0.035062	1						ID186248	186248	98	217	771.148	642.242	0	1800	180
																																99	0.517993	0.0520125	0.968811						ID189507	189507	98	215	768.859	642.515	0	1790	179
																																100	0.500072	0.058979	0.935673						ID188583	188583	98	216	766.243	642.142	0	1780	178
																																101	0.548186	0.070797	0.822612						ID188410	188410	98	203	763.421	641.579	0	1770	177
																																102	0.564264	0.0830771	0.769981						ID191091	191091	98	202	759.494	641.539	0	1760	176
																																103	0.536804	0.0901646	0.810916						ID186406	186406	98	210	756.078	641.292	0	1750	175
																																104	0.498767	0.0935532	0.846004						ID183542	183542	98	197	753.473	639.356	0	1740	174
																																105	0.497459	0.101005	0.832359						ID191402	191402	98	203	752.055	636.354	0	1730	173
																																106	0.492078	0.12736	0.79922						ID179642	179642	98	246	751.448	633.199	0	1720	172
																																107	0.474503	0.140378	0.789474						ID172813	172813	98	223	751.891	631.946	0	1710	171
																																108	0.456267	0.150208	0.793372						ID175828	175828	98	237	749.936	629.945	0	1700	170
																																109	0.47282	0.161929	0.769981						ID175470	175470	98	233	749.352	629.728	0	1690	169
																																110	0.45049	0.172776	0.760234						ID177943	177943	98	242	749.259	627.405	0	1680	168
																																111	0.442022	0.189251	0.807018						ID175348	175348	98	233	748.764	625.928	0	1670	167
																																112	0.43258	0.200072	0.80117						ID170664	170664	98	207	749.644	622.354	0	1660	166
																																113	0.404558	0.222647	0.836257						ID175205	175205	98	212	748.598	620.18	0	1650	165
																																114	0.411238	0.239041	0.756335						ID168927	168927	98	209	745.53	620.111	0	1640	164
																																115	0.363413	0.133501	0.927875						ID168809	168809	98	202	741.929	620.019	0	1630	163
																																116	0.928553	0.122506	0						ID167209	167209	98	195	740.228	620.959	0	1620	162
																																117	1	0.144533	0.237817						ID164767	164767	98	182	738.626	619.27	0	1610	161
																																118	0.839833	0.144877	0.0760234						ID162745	162745	98	183	735.13	616.777	0	1600	160
																																119	0.49204	0.127461	0.259259						ID159061	159061	98	182	734.039	615.422	0	1590	159
																																120	0.424273	0.168752	0.298246						ID158914	158914	98	187	734.238	614.266	0	1580	158
																																121	0.463997	0.213785	0.298246						ID158283	158283	98	171	733.028	612.14	0	1570	157
																																122	0.440513	0.252934	0.368421						ID157765	157765	98	167	728.447	612.227	0	1560	156
																																123	0.494249	0.283979	0.362573						ID157249	157249	98	162	724.885	611.287	0	1550	155
																																124	0.483904	0.30996	0.368421						ID153964	153964	98	158	720.881	612.476	0	1540	154
																																125	0.572321	0.340022	0.294347						ID148099	148099	98	176	720.427	613.314	0	1530	153
																																126	0.533837	0.358281	0.290448						ID145079	145079	98	187	722.725	616.36	0	1520	152
																																127	0.566614	0.384601	0.302144						ID148170	148170	98	200	719.714	617.025	0	1510	151
																																128	0.505484	0.358409	0.364522						ID141801	141801	98	194	719.48	614.86	0	1500	150
																																129	0.499604	0.399346	0.366472						ID148638	148638	98	197	719.845	613.752	0	1490	149
																																130	0.474783	0.385489	0.374269						ID141935	141935	98	187	722.791	612.822	0	1480	148
																																131	0.488604	0.409896	0.395712						ID142833	142833	98	180	723.456	610.874	0	1470	147
																																132	0.536832	0.428654	0.37232						ID140625	140625	98	169	723.109	609.588	0	1460	146
																																133	0.517385	0.443876	0.403509						ID132416	132416	98	171	726.086	606.904	0	1450	145
																																134	0.478648	0.434389	0.42885						ID140629	140629	98	183	730.11	604.912	0	1440	144
																																135	0.476516	0.437326	0.42885						ID137523	137523	98	191	729.47	604.519	0	1430	143
																																136	0.456084	0.427038	0.454191						ID140479	140479	98	190	725.44	604.119	0	1420	142
																																137	0.425505	0.460258	0.45614						ID140756	140756	98	183	720.899	603.377	0	1410	141
																																138	0.446653	0.44664	0.483431						ID136985	136985	98	192	715.006	603.871	0	1400	140
																																139	0.44751	0.466225	0.504873						ID137747	137747	98	189	709.195	605.234	0	1390	139
																																140	0.432948	0.448787	0.510721						ID133354	133354	98	184	705.344	607.23	0	1380	138
																																141	0.398844	0.478513	0.469786						ID128908	128908	98	178	702.917	607.109	0	1370	137
																																142	0.368979	0.468714	0.510721						ID129162	129162	98	174	701.39	607.465	0	1360	136
																																143	0.366712	0.474834	0.506823						ID128897	128897	98	170	700.408	607.966	0	1350	135
																																144	0.377684	0.505036	0.483431						ID126366	126366	98	169	699.222	607.079	0	1340	134
																																145	0.38637	0.558331	0.430799						ID127208	127208	98	165	697.038	607.183	0	1330	133
																																146	0.391987	0.571569	0.430799						ID132820	132820	98	157	694.086	606.443	0	1320	132
																																147	0.357763	0.509486	0.467836						ID126007	126007	98	162	692.564	604.893	0	1310	131
																																148	0.326691	0.49076	0.504873						ID123013	123013	98	156	690.363	604.82	0	1300	130
																																149	0.317627	0.470435	0.545809						ID122724	122724	98	152	686.625	606.936	0	1290	129
																																150	0.306434	0.468155	0.520468						ID120551	120551	98	154	683.125	607.576	0	1280	128
																																151	0.281492	0.452874	0.551657						ID117438	117438	98	137	679.049	610.985	0	1270	127
																																152	0.308672	0.515381	0.504873						ID117024	117024	98	133	674.188	613.178	0	1260	126
																																153	0.301039	0.53179	0.452242						ID115078	115078	98	136	670.089	614.199	0	1250	125
																																154	0.338182	0.576241	0.405458						ID115968	115968	98	152	667.833	614.064	0	1240	124
																																155	0.337365	0.602508	0.405458						ID117358	117358	98	151	667.228	612.321	0	1230	123
																																156	0.338212	0.613286	0.424951						ID112013	112013	98	153	666.12	612.334	0	1220	122
																																157	0.283908	0.577726	0.430799						ID107494	107494	98	138	664.496	612.429	0	1210	121
																																158	0.258679	0.556928	0.499025						ID107325	107325	98	139	664.219	611.472	0	1200	120
																																159	0.234327	0.593987	0.460039						ID101120	101120	98	126	665.562	609.245	0	1190	119
																																160	0.225863	0.568208	0.491228						ID99776	99776	98	78	665.133	607.52	0	1180	118
																																161	0.230615	0.552306	0.475634						ID108227	108227	98	120	667.911	604.302	0	1170	117
																																162	0.217779	0.546313	0.520468						ID101639	101639	98	56	663.842	606.024	0	1160	116
																																163	0.202481	0.548781	0.555556						ID100712	100712	98	296	662.798	610.019	0	1150	115
																																164	0.206393	0.55185	0.561404						ID104285	104285	98	252	660.993	611.139	0	1140	114
																																165	0.186898	0.552074	0.592593						ID99763	99763	98	274	659.031	611.541	0	1130	113
																																166	0.180172	0.564931	0.582846						ID100489	100489	98	267	657.498	611.779	0	1120	112
																																167	0.175716	0.548539	0.68616						ID97383	97383	98	269	654.73	611.772	0	1110	111
																																168	0.173405	0.553396	0.71345						ID100143	100143	98	257	653.102	614.106	0	1100	110
																																169	0.178671	0.558181	0.697856						ID100597	100597	98	257	653.309	614.093	0	1090	109
																																170	0.187368	0.603289	0.699805						ID93772	93772	98	262	653.473	614.211	0	1080	108
																																171	0.188553	0.630527	0.647173						ID92808	92808	98	259	654.434	614.886	0	1070	107
																																172	0.175131	0.592846	0.736842						ID108352	108352	98	266	654.312	613.682	0	1060	106
																																173	0.193929	0.606779	0.547758						ID90814	90814	98	279	654.269	613.456	0	1050	105
																																174	0.198857	0.63316	0.54386						ID89478	89478	98	276	655.086	614.599	0	1040	104
																																175	0.16906	0.566271	0.592593						ID87108	87108	98	269	656.149	613.033	0	1030	103
																																176	0.175532	0.571534	0.551657						ID91298	91298	98	252	657.058	610.27	0	1020	102
																																177	0.183017	0.562276	0.559454						ID89147	89147	98	273	657.522	609.651	0	1010	101
																																178	0.181691	0.53776	0.612086						ID102436	102436	98	296	655.679	608.703	0	1000	100
																																179	0.183958	0.549603	0.623782						ID89161	89161	98	304	654.302	609.002	0	990	99
																																180	0.184957	0.56202	0.621832						ID88613	88613	98	316	653.003	609.538	0	980	98
																																181	0.211832	0.565023	0.653021						ID86639	86639	98	304	654.028	611.203	0	970	97
																																182	0.199388	0.573613	0.670565						ID84291	84291	98	310	655.317	612.837	0	960	96
																																183	0.219187	0.600496	0.617934						ID74686	74686	98	294	656.116	612.565	0	950	95
																																184	0.206957	0.618527	0.590643						ID77311	77311	98	293	656.394	613.189	0	940	94
																																185	0.238594	0.658617	0.559454						ID72336	72336	98	294	657.616	613.232	0	930	93
																																186	0.222787	0.716032	0.582846						ID76478	76478	98	289	658.312	614.431	0	920	92
																																187	0.225784	0.724403	0.580897						ID73245	73245	98	278	659.655	614.571	0	910	91
																																188	0.242839	0.76088	0.493177						ID81895	81895	98	277	662.145	614.137	0	900	90
																																189	0.257614	0.813858	0.483431						ID71222	71222	98	269	664.502	613.283	0	890	89
																																190	0.263587	0.883975	0.493177						ID68644	68644	98	253	666.21	612.89	0	880	88
																																191	0.275494	0.895543	0.448343						ID79183	79183	98	264	666.537	612.657	0	870	87
																																192	0.241643	0.879809	0.45809						ID69620	69620	98	275	666.026	612.724	0	860	86
																																193	0.253772	0.851385	0.452242						ID76398	76398	98	256	664.282	611.841	0	850	85
																																194	0.226182	0.811816	0.479532						ID66420	66420	98	264	662.554	612.169	0	840	84
																																195	0.230423	0.779589	0.48538						ID69607	69607	98	257	660.019	614.013	0	830	83
																																196	0.219541	0.770817	0.495127						ID66833	66833	98	247	658.631	615.363	0	820	82
																																197	0.209397	0.749368	0.481481						ID63931	63931	98	223	656.356	615.63	0	810	81
																																198	0.189541	0.745233	0.522417						ID66383	66383	98	243	653.093	616.942	0	800	80
																																199	0.195457	0.773046	0.499025						ID63287	63287	98	241	650.468	617.823	0	790	79
																																200	0.185574	0.712124	0.499025						ID60527	60527	98	242	647.685	617.977	0	780	78
																																201	0.19081	0.75069	0.460039						ID60554	60554	98	241	646.115	619.523	0	770	77
																																202	0.188761	0.761277	0.432749						ID59267	59267	98	227	643.558	621.052	0	760	76
																																203	0.174743	0.750872	0.440546						ID59703	59703	98	227	640.846	622.103	0	750	75
																																204	0.167093	0.7412	0.471735						ID58562	58562	98	220	639.537	622.814	0	740	74
																																205	0.162948	0.715865	0.502924						ID59582	59582	98	227	638.569	623.393	0	730	73
																																206	0.139871	0.707435	0.530214						ID57320	57320	98	216	637.828	623.803	0	720	72
																																207	0.12976	0.666808	0.582846						ID82189	82189	98	229	638.219	624.302	0	710	71
																																208	0.139306	0.670772	0.563353						ID67960	67960	98	235	639.113	624.335	0	700	70
																																209	0.136069	0.658428	0.660819						ID57685	57685	98	241	639.677	624.695	0	690	69
																																210	0.131905	0.670515	0.658869						ID58588	58588	98	235	640.739	622.95	0	680	68
																																211	0.151003	0.711045	0.575049						ID64183	64183	98	227	640.443	622.771	0	670	67
																																212	0.14156	0.743853	0.538012						ID56912	56912	98	228	638.33	623.233	0	660	66
																																213	0.133953	0.720972	0.539961						ID55256	55256	98	226	636.88	623.48	0	650	65
																																214	0.121498	0.719634	0.561404						ID60400	60400	98	230	636.15	623.593	0	640	64
																																215	0.135813	0.734796	0.610136						ID43864	43864	98	216	634.125	624.652	0	630	63
																																216	0.144758	0.739018	0.631579						ID45010	45010	98	220	634.142	624.071	0	620	62
																																217	0.14187	0.724268	0.62768						ID46591	46591	98	221	634.287	623.824	0	610	61
																																218	0.139132	0.688084	0.60039						ID32345	32345	98	209	635.137	623.424	0	600	60
																																219	0.142278	0.59442	0.651072						ID33531	33531	98	233	634.187	623.183	0	590	59
																																220	0.148494	0.450181	0.606238						ID45792	45792	98	228	634.329	621.233	0	580	58
																																221	0.155777	0.229009	0.518519						ID42835	42835	98	227	633.948	618.673	0	570	57
																																222	0.169172	0.0675947	0.444444						ID32576	32576	98	242	633.33	618.205	0	560	56
																																223	0.17452	0.0404157	0.405458						ID45267	45267	98	243	632.918	617.586	0	550	55
																																224	0.183219	0.0390002	0.374269						ID42738	42738	98	251	632.093	616.509	0	540	54
																																225	0.196686	0.0473924	0.376218						ID49130	49130	98	232	632.784	615.295	0	530	53
																																226	0.190933	0.0399747	0.450292						ID45914	45914	98	258	631.94	613.763	0	520	52
																																227	0.206194	0.0501264	0.413255						ID34261	34261	98	245	629.348	614.833	0	510	51
																																228	0.214544	0.0406967	0.411306						ID32640	32640	98	250	627.041	614.38	0	500	50
																																229	0.23758	0.0325633	0.389864						ID41809	41809	98	259	628.145	612.581	0	490	49
																																230	0.285269	0.0324855	0.329435						ID35416	35416	98	255	630.23	611.679	0	480	48
																																231	0.303224	0.0232819	0.391813						ID36431	36431	98	237	629.978	611.331	0	470	47
																																232	0.315381	0.0240175	0.405458						ID37515	37515	98	242	629.578	609.695	0	460	46
																																233	0.300924	0.0264048	0.444444						ID31706	31706	98	230	629.161	609.529	0	450	45
																																234	0.303544	0.029165	0.491228						ID34784	34784	98	230	628.972	609.464	0	440	44
																																235	0.360838	0.0224053	0.391813						ID31113	31113	98	235	628.183	611.583	0	430	43
																																236	0.354056	0.0215263	0.415205						ID33294	33294	98	220	626.825	612.141	0	420	42
																																237	0.381623	0.0138508	0.450292						ID33696	33696	98	223	624.878	612.477	0	410	41
																																238	0.413335	0.0189161	0.362573						ID32070	32070	98	239	624.525	612.306	0	400	40
																																239	0.472355	0.0230699	0.354776						ID36404	36404	98	221	625.711	613.662	0	390	39
																																240	0.489005	0.0242935	0.364522						ID29207	29207	98	214	622.961	614.582	0	380	38
																																241	0.509769	0.0217059	0.378168						ID32197	32197	98	194	624.778	615.319	0	370	37
																																242	0.483106	0.0244905	0.487329						ID32719	32719	98	215	626.54	615.931	0	360	36
																																243	0.490092	0.0203105	0.475634						ID47823	47823	98	211	627.042	617.203	0	350	35
																																244	0.519701	0.0222732	0.491228						ID38637	38637	98	198	626.798	617.874	0	340	34
																																245	0.525593	0.0193271	0.512671						ID31948	31948	98	198	625.503	619.774	0	330	33
																																246	0.573238	0.0169201	0.454191						ID40374	40374	98	190	624.117	620.99	0	320	32
																																247	0.604286	0.0177709	0.481481						ID11787	11787	98	183	623.741	624.048	0	310	31
																																248	0.641185	0.0222909	0.452242						ID11844	11844	98	172	625.182	624.562	0	300	30
																																249	0.601076	0.0273801	0.499025						ID11846	11846	98	168	626.255	626.136	0	290	29
																																250	0.632411	0.0354418	0.477583						ID20137	20137	98	176	628.377	626.712	0	280	28
																																251	0.62803	0.0289363	0.54386						ID14573	14573	98	173	630.229	627.729	0	270	27
																																252	0.622054	0.0302604	0.549708						ID12442	12442	98	158	633.607	627.708	0	260	26
																																253	0.59483	0.033967	0.608187						ID15042	15042	98	169	634.776	627.648	0	250	25
																																254	0.610439	0.0382803	0.631579						ID12608	12608	98	162	634.608	628.819	0	240	24
																																255	0.647811	0.0282648	0.633528						ID12263	12263	98	174	633.88	629.613	0	230	23
																																256	0.655453	0.0316266	0.670565						ID9414	9414	98	161	634.078	630.367	0	220	22
																																257	0.680216	0.0247449	0.670565						ID9665	9665	98	179	635.152	630.374	0	210	21
																																258	0.718913	0.0212077	0.664717						ID20177	20177	98	200	637.068	628.707	0	200	20
																																259	0.724931	0.0288305	0.649123						ID18585	18585	98	208	639.973	626.429	0	190	19
																																260	0.725625	0.0317886	0.647173						ID11990	11990	98	209	641.369	626.674	0	180	18
																																261	0.745275	0.046338	0.631579						ID12099	12099	98	226	643.713	625.979	0	170	17
																																262	0.802502	0.0562425	0.604288						ID10651	10651	98	219	645.902	624.557	0	160	16
																																263	0.792707	0.06178	0.651072						ID10612	10612	98	203	647.621	623.328	0	150	15
																																264	0.760559	0.0793914	0.690058						ID9342	9342	98	189	649.826	622.965	0	140	14
																																265	0.754948	0.0819075	0.676413						ID7492	7492	98	196	652.683	621.064	0	130	13
																																266	0.750633	0.0906597	0.688109						ID19692	19692	98	183	653.144	620.516	0	120	12
																																267	0.721983	0.102113	0.670565						ID20407	20407	98	183	652.322	620.908	0	110	11
																																268	0.784427	0.0976674	0.653021						ID10026	10026	98	200	649.743	620.504	0	100	10
																																269	0.784723	0.129988	0.631579						ID7251	7251	98	203	645.886	620.423	0	90	9
																																270	0.776569	0.152017	0.658869						ID10421	10421	98	201	643.232	619.415	0	80	8
																																271	0.768119	0.173432	0.660819						ID11110	11110	98	205	642.149	618.44	0	70	7
																																272	0.754306	0.199619	0.65692						ID4712	4712	98	197	644.562	615.115	0	60	6
																																273	0.816774	0.216478	0.567251						ID3970	3970	98	218	647.845	613.02	0	50	5
																																274	0.812363	0.222329	0.563353						ID23164	23164	98	187	651.036	610.943	0	40	4
																																275	0.761275	0.231681	0.608187						ID12610	12610	98	215	653.021	609.933	0	30	3
																																276	0.742624	0.242585	0.575049						ID14789	14789	98	195	655.244	608.337	0	20	2
																																277	0.660014	0.19879	0.660819						ID7061	7061	98	217	658.323	606.96	0	10	1
																																278	0.961279	0.155917	0.1423						ID9992	9992	98	204	660.85	606.123	0	0	0
																																279	#N/A	#N/A	#N/A
																																280	#N/A	#N/A	#N/A
																																281	#N/A	#N/A	#N/A
																																282	#N/A	#N/A	#N/A
																																283	#N/A	#N/A	#N/A
																																284	#N/A	#N/A	#N/A
																																285	#N/A	#N/A	#N/A
																																286	#N/A	#N/A	#N/A
																																287	#N/A	#N/A	#N/A
[truncated: 46 more columns]

## Sheet: 62
Analysis Parameters (TrackMate frame)			Note: TrackMate frames are ImageJ hyperstack frames -1 (start at 0)																				Data for export							Graphing parameters		Frame	DF/Dfmax mean ch1	DF/Dfmax mean ch2	D/Dmax Area						LABEL	ID	TRACK_ID	QUALITY	POSITION_X	POSITION_Y	POSITION_Z	POSITION_T	FRAME
Cycle ends (ch1 max, area min)																														Mean ch1 MAX	3024.4	0	0.227113	0.1197	0.770588						ID422088	422088	62	96	373.862	731.306	0	2870	287
End cycle 0	4																						Track ID	62						Mean ch1 MIN	1364.4	1	0.256922	0.130451	0.844118						ID421248	421248	62	99	375.528	731.576	0	2860	286
End cycle 1	112																													Mean ch2 MAX	1979.99	2	0.22503	0.0831274	0.917647						ID418915	418915	62	100	376.361	732.001	0	2850	285
End cycle 2	216																						Cell cycle measurements							Mean ch2 MIN	588.24	3	0.677108	0.0661993	0.426471						ID411300	411300	62	96	377.716	733.489	0	2840	284
End cycle 3																							Cycle 1							Area MAX	88.6236	4	0.76423	0.0824964	0.317647						ID411885	411885	62	102	379.918	734.679	0	2830	283
End cycle 4																							Cycle 1 G1	10.1667						Area MIN	21.3646	5	0.537102	0.0905149	0.0970588						ID407754	407754	62	99	379.987	735.476	0	2820	282
End cycle 5																							Cycle 1 S	5.5								6	0.195016	0.100087	0.344118						ID400607	400607	62	109	382.838	738.513	0	2810	281
Transitions																							Cycle 1 G2	2.16667				Frames for graphing				7	0.130458	0.120654	0.526471						ID405616	405616	62	108	385.224	741.155	0	2800	280
Cycle 1																							Cycle 1 Total	17.8333					DF/Dfmax	DF/Dfmax	D/Dmax	8	0.0949778	0.132732	0.473529						ID400559	400559	62	106	387.048	742.351	0	2790	279
G1->S	66																						Cycle 2					Frame	mean ch1	mean ch2	Area	9	0.0662835	0.121662	0.458824						ID403841	403841	62	105	390.036	742.915	0	2780	278
S->G2	99																						Cycle 2 G1	8			End cycle 0	4	0.76423	0.0824964	0.317647	10	0.0626316	0.149164	0.452941						ID402515	402515	62	106	393.274	742.397	0	2770	277
Cycle 2																							Cycle 2 S	7.66667			Cycle 1 G1->S	66	0.0630775	0.239462	0.720588	11	0.0110125	0.152468	0.491176						ID398893	398893	62	94	394.536	743.266	0	2760	276
G1->S	161																						Cycle 2 G2	1.5			Cycle 1 S->G2	99	0.451027	0.0123688	0.702941	12	0.0451652	0.155332	0.491176						ID397061	397061	62	104	396.201	742.406	0	2750	275
S->G2	207																						Cycle 2 Total	17.1667			End cycle 1	112	0.96216	0.10362	0.367647	13	0.0785196	0.182299	0.458824						ID392126	392126	62	101	397.427	743.481	0	2740	274
Cycle 3																							Cycle 3				Cycle 2 G1->S	161	0.138236	0.150826	0.441176	14	0.0988156	0.181254	0.458824						ID386210	386210	62	105	398.302	744.436	0	2730	273
G1->S																							Cycle 3 G1				Cycle 2 S->G2	207	0.296943	0.0516105	0.958824	15	0.0692245	0.190333	0.473529						ID389864	389864	62	96	398.624	746.024	0	2720	272
S->G2																							Cycle 3 S				End cycle 2	216	0.999387	0.107062	0.344118	16	0.0626717	0.204798	0.426471						ID388349	388349	62	95	399.897	748.672	0	2710	271
Cycle 4																							Cycle 3 G2				Cycle 3 G1->S	#N/A	#N/A	#N/A	#N/A	17	0.020255	0.192966	0.517647						ID380660	380660	62	97	400.566	750.198	0	2700	270
G1->S																							Cycle 3 Total				Cycle 3 S->G2	#N/A	#N/A	#N/A	#N/A	18	0.0139124	0.217794	0.485294						ID377671	377671	62	97	401.922	752.218	0	2690	269
S->G2																							Cycle 4				End cycle 3	#N/A	#N/A	#N/A	#N/A	19	0.0135001	0.229291	0.552941						ID374814	374814	62	107	403.533	755.926	0	2680	268
Cycle 5																							Cycle 4 G1				Cycle 4 G1->S	#N/A	#N/A	#N/A	#N/A	20	0.0104327	0.235395	0.476471						ID369107	369107	62	110	405.485	759.283	0	2670	267
G1->S																							Cycle 4 S				Cycle 4 S->G2	#N/A	#N/A	#N/A	#N/A	21	0.0402057	0.254969	0.444118						ID368542	368542	62	114	407.087	763.536	0	2660	266
S->G2																							Cycle 4 G2				End cycle 4	#N/A	#N/A	#N/A	#N/A	22	0.00937641	0.26362	0.476471						ID370550	370550	62	110	407.957	765.958	0	2650	265
Lineage Track IDs																							Cycle 4 Total				Cycle 5 G1->S	#N/A	#N/A	#N/A	#N/A	23	0.0704398	0.296892	0.426471						ID369510	369510	62	116	408.327	768.549	0	2640	264
Cycle 1																							Cycle 5				Cycle 5 S->G2	#N/A	#N/A	#N/A	#N/A	24	0.133012	0.352686	0.329412						ID364282	364282	62	121	408.556	771.178	0	2630	263
Cycle 1 Mother																							Cycle 5 G1				End cycle 5	#N/A	#N/A	#N/A	#N/A	25	0.0715517	0.356201	0.367647						ID361993	361993	62	114	409.481	771.288	0	2620	262
Cycle 1 Sister																							Cycle 5 S									26	0.107862	0.384358	0.376471						ID357032	357032	62	115	410.106	773.826	0	2610	261
Cycle 1 Daughter 1																							Cycle 5 G2									27	0.0788799	0.391975	0.429412						ID350786	350786	62	115	412.242	774.837	0	2600	260
Cycle 1 Daughter 2																							Cycle 5 Total									28	0.116628	0.430325	0.332353						ID349902	349902	62	117	412.412	775.475	0	2590	259
Cycle 2																																29	0.0910815	0.463998	0.379412						ID346084	346084	62	124	412.107	775.814	0	2580	258
Cycle 2 Mother																							Start times (h)									30	0.107165	0.4524	0.338235						ID348205	348205	62	125	413.453	776.208	0	2570	257
Cycle 2 Sister																							Cycle 1	0.833333								31	0.160017	0.483181	0.352941						ID347735	347735	62	108	414.844	775.16	0	2560	256
Cycle 2 Daughter 1																							Cycle 2	18.8333								32	0.0972527	0.535546	0.414706						ID344812	344812	62	108	415.015	776.622	0	2550	255
Cycle 2 Daughter 2																							Cycle 3	36.1667								33	0.125173	0.585119	0.385294						ID337408	337408	62	113	416.551	777.407	0	2540	254
Cycle 3																							Cycle 4									34	0.141018	0.537137	0.417647						ID334611	334611	62	111	416.537	776.981	0	2530	253
Cycle 3 Mother																							Cycle 5									35	0.133705	0.61336	0.455882						ID328007	328007	62	109	418.528	776.695	0	2520	252
Cycle 3 Sister																																36	0.13206	0.60533	0.397059						ID333751	333751	62	109	419.839	777.003	0	2510	251
Cycle 3 Daughter 1																							Lineage Track IDs									37	0.103244	0.625703	0.45						ID324659	324659	62	123	420.479	776.806	0	2500	250
Cycle 3 Daughter 2																							Cycle 1									38	0.124758	0.596343	0.476471						ID322394	322394	62	130	420.625	777.34	0	2490	249
Cycle 4																							Cycle 1 Mother									39	0.116897	0.620945	0.508824						ID322851	322851	62	125	421.613	777.423	0	2480	248
Cycle 4 Mother																							Cycle 1 Sister									40	0.138571	0.629694	0.529412						ID324935	324935	62	134	423.11	777.598	0	2470	247
Cycle 4 Sister																							Cycle 1 Daughter 1									41	0.109412	0.63223	0.502941						ID312418	312418	62	129	423.589	779.207	0	2460	246
Cycle 4 Daughter 1																							Cycle 1 Daughter 2									42	0.0966206	0.608818	0.579412						ID319082	319082	62	134	423.699	778.743	0	2450	245
Cycle 4 Daughter 2																							Cycle 2									43	0.0836345	0.607026	0.620588						ID310981	310981	62	130	424.571	778.99	0	2440	244
Cycle 5																							Cycle 2 Mother									44	0.0966025	0.637164	0.585294						ID317709	317709	62	113	425.718	780.395	0	2430	243
Cycle 5 Mother																							Cycle 2 Sister									45	0.0921	0.606029	0.676471						ID311723	311723	62	110	424.916	781.751	0	2420	242
Cycle 5 Sister																							Cycle 2 Daughter 1									46	0.076107	0.589691	0.711765						ID306740	306740	62	105	425.907	782.295	0	2410	241
Cycle 5 Daughter 1																							Cycle 2 Daughter 2									47	0.115709	0.642916	0.638235						ID301585	301585	62	84	424.706	783.514	0	2400	240
Cycle 5 Daughter 2																							Cycle 3									48	0.113333	0.637247	0.652941						ID331383	331383	62	86	424.763	783.225	0	2390	239
																							Cycle 3 Mother									49	0.0954738	0.614424	0.697059						ID301845	301845	62	90	424.644	783.861	0	2380	238
																							Cycle 3 Sister									50	0.0915775	0.608821	0.744118						ID297284	297284	62	98	423.38	784.099	0	2370	237
																							Cycle 3 Daughter 1									51	0.143623	0.641429	0.711765						ID305264	305264	62	99	423.145	783.651	0	2360	236
																							Cycle 3 Daughter 2									52	0.130255	0.662868	0.655882						ID324269	324269	62	109	422.04	782.148	0	2350	235
																							Cycle 4									53	0.172656	0.697978	0.638235						ID293300	293300	62	106	421.995	779.495	0	2340	234
																							Cycle 4 Mother									54	0.171338	0.719603	0.588235						ID295907	295907	62	114	421.18	778.751	0	2330	233
																							Cycle 4 Sister									55	0.186554	0.711356	0.591176						ID296295	296295	62	117	421.192	778.375	0	2320	232
																							Cycle 4 Daughter 1									56	0.201848	0.705455	0.608824						ID292686	292686	62	114	421.098	776.006	0	2310	231
																							Cycle 4 Daughter 2									57	0.174688	0.731244	0.597059						ID289177	289177	62	118	420.38	773.753	0	2300	230
																							Cycle 5									58	0.209727	0.817362	0.547059						ID287178	287178	62	122	421.482	771.469	0	2290	229
																							Cycle 5 Mother									59	0.171016	0.736246	0.594118						ID282211	282211	62	112	420.799	770.506	0	2280	228
																							Cycle 5 Sister									60	0.11623	0.687571	0.702941						ID280898	280898	62	115	420.436	770.146	0	2270	227
																							Cycle 5 Daughter 1									61	0.0880097	0.709618	0.673529						ID278119	278119	62	117	421.637	769.327	0	2260	226
																							Cycle 5 Daughter 2									62	0.0950787	0.666992	0.702941						ID276969	276969	62	123	421.849	767.682	0	2250	225
																																63	0.111969	0.677625	0.7						ID273036	273036	62	108	421.708	767.714	0	2240	224
																																64	0.0827894	0.646351	0.679412						ID270177	270177	62	111	422.801	767.295	0	2230	223
																																65	0.0634507	0.545381	0.747059						ID270852	270852	62	124	422.407	765.571	0	2220	222
																																66	0.0630775	0.239462	0.720588						ID268611	268611	62	121	421.168	764.722	0	2210	221
																																67	0.0205753	0.041899	0.735294						ID266346	266346	62	127	421.272	763.799	0	2200	220
																																68	0.0300778	0.0285334	0.65						ID267282	267282	62	114	420.141	764.644	0	2190	219
																																69	0.0255389	0.0246339	0.647059						ID258393	258393	62	90	420.271	764.391	0	2180	218
																																70	0.0467167	0.0360352	0.585294						ID260242	260242	62	59	420.247	764.793	0	2170	217
																																71	0.0652932	0.0411105	0.6						ID258672	258672	62	114	414.866	760.428	0	2160	216
																																72	0.112975	0.0383603	0.602941						ID256971	256971	62	134	414.76	761.196	0	2150	215
																																73	0.0911714	0.0373884	0.652941						ID252175	252175	62	219	413.558	759.675	0	2140	214
																																74	0.130328	0.0316069	0.529412						ID251081	251081	62	211	413.586	761.316	0	2130	213
																																75	0.106799	0.0465312	0.573529						ID250539	250539	62	223	413.514	760.996	0	2120	212
																																76	0.168623	0.0280632	0.497059						ID251436	251436	62	220	414.154	760.132	0	2110	211
																																77	0.1932	0.0195421	0.485294						ID251311	251311	62	218	414.073	759.29	0	2100	210
																																78	0.116376	0.0120565	0.570588						ID244897	244897	62	212	413.12	759.894	0	2090	209
																																79	0.137133	0.0175777	0.582353						ID242031	242031	62	215	413.484	759.164	0	2080	208
																																80	0.110312	0.0134558	0.582353						ID245995	245995	62	219	413.229	758.999	0	2070	207
																																81	0.130912	0.0120883	0.6						ID236758	236758	62	210	412.625	759.86	0	2060	206
																																82	0.167063	0.00936749	0.602941						ID238926	238926	62	213	413.321	759.718	0	2050	205
																																83	0.149147	0.017456	0.620588						ID236423	236423	62	212	413.393	760.686	0	2040	204
																																84	0.176778	0.0181567	0.579412						ID230858	230858	62	211	414.234	761.188	0	2030	203
																																85	0.162361	0.0147973	0.670588						ID243844	243844	62	201	414.022	758.929	0	2020	202
																																86	0.180512	0.0104742	0.682353						ID235303	235303	62	192	416.214	757.256	0	2010	201
																																87	0.219814	0.0118595	0.7						ID235289	235289	62	183	418.021	755.481	0	2000	200
																																88	0.290685	0.00394846	0.6						ID231250	231250	62	182	417.887	753.642	0	1990	199
																																89	0.271643	0.00710349	0.658824						ID236850	236850	62	163	418.108	752.889	0	1980	198
																																90	0.289331	0.00685104	0.679412						ID226707	226707	62	182	419.092	752.329	0	1970	197
																																91	0.292296	0	0.738235						ID223096	223096	62	168	420.454	753.585	0	1960	196
																																92	0.2669	0.00863691	0.788235						ID221735	221735	62	169	420.802	754.125	0	1950	195
																																93	0.291996	0.00236429	0.747059						ID219372	219372	62	179	421.704	754.671	0	1940	194
																																94	0.378755	0.0111497	0.626471						ID215208	215208	62	185	421.645	754.518	0	1930	193
																																95	0.438349	0.00905212	0.638235						ID212035	212035	62	176	423.395	755.167	0	1920	192
																																96	0.496708	0.00499985	0.626471						ID214784	214784	62	194	423.423	755.354	0	1910	191
																																97	0.436133	0.00208321	0.697059						ID209674	209674	62	174	424.641	755.104	0	1900	190
																																98	0.385843	0.00586843	0.776471						ID210393	210393	62	167	424.535	756.769	0	1890	189
																																99	0.451027	0.0123688	0.702941						ID207689	207689	62	168	425.858	756.744	0	1880	188
																																100	0.575508	0.0206225	0.6						ID208652	208652	62	186	426.019	757.684	0	1870	187
																																101	0.519701	0.0311929	0.679412						ID205198	205198	62	163	425.865	756.935	0	1860	186
																																102	0.474602	0.0281181	0.764706						ID195879	195879	62	169	425.138	757.35	0	1850	185
																																103	0.455131	0.0399391	0.814706						ID200328	200328	62	171	425.525	758.214	0	1840	184
																																104	0.406358	0.0419489	0.888235						ID199147	199147	62	187	426.724	760.047	0	1830	183
																																105	0.377771	0.0522526	0.952941						ID200254	200254	62	169	427.037	758.176	0	1820	182
																																106	0.371479	0.0533657	0.897059						ID195118	195118	62	160	427.28	757.189	0	1810	181
																																107	0.449966	0.0742085	0.870588						ID190701	190701	62	152	427.871	754.711	0	1800	180
																																108	0.391556	0.087556	0.902941						ID193533	193533	62	151	428.315	753.416	0	1790	179
																																109	0.418913	0.0966005	0.805882						ID192684	192684	62	150	429.062	752.981	0	1780	178
																																110	0.358081	0.0749508	0.905882						ID192451	192451	62	153	429.324	753.24	0	1770	177
																																111	1	0.0775089	0						ID194657	194657	62	142	428.618	753.8	0	1760	176
																																112	0.96216	0.10362	0.367647						ID190617	190617	62	147	427.579	752.769	0	1750	175
																																113	0.687958	0.0922896	0.129412						ID189027	189027	62	137	426.847	750.809	0	1740	174
																																114	0.317515	0.114987	0.332353						ID195090	195090	62	137	427.114	748.578	0	1730	173
																																115	0.277908	0.15216	0.388235						ID183779	183779	62	132	427.694	748.429	0	1720	172
																																116	0.249424	0.163695	0.432353						ID176342	176342	62	120	428.067	749.114	0	1710	171
																																117	0.270247	0.193202	0.402941						ID180042	180042	62	136	427.89	746.1	0	1700	170
																																118	0.271945	0.20727	0.432353						ID179871	179871	62	124	428.073	743.559	0	1690	169
																																119	0.351627	0.244098	0.341176						ID182023	182023	62	124	427.897	741.401	0	1680	168
																																120	0.35059	0.248877	0.352941						ID179330	179330	62	101	427.756	738.203	0	1670	167
																																121	0.304672	0.262434	0.373529						ID173227	173227	62	94	427.115	735.545	0	1660	166
																																122	0.326526	0.297524	0.355882						ID179149	179149	62	107	428.132	733.977	0	1650	165
																																123	0.341243	0.334225	0.314706						ID171490	171490	62	108	427.433	732.453	0	1640	164
																																124	0.330172	0.329003	0.370588						ID171286	171286	62	130	426.596	730.767	0	1630	163
																																125	0.321197	0.334968	0.376471						ID169506	169506	62	135	425.717	732.447	0	1620	162
																																126	0.443483	0.384142	0.317647						ID165987	165987	62	133	423.73	732.082	0	1610	161
																																127	0.437869	0.419388	0.302941						ID163876	163876	62	140	422.613	733.309	0	1600	160
																																128	0.343443	0.40981	0.35						ID160521	160521	62	144	422.78	735.059	0	1590	159
																																129	0.399026	0.440967	0.352941						ID160354	160354	62	140	422.747	734.971	0	1580	158
																																130	0.368058	0.453526	0.373529						ID160684	160684	62	134	422.533	735.135	0	1570	157
																																131	0.343602	0.417661	0.423529						ID159086	159086	62	128	421.553	736.352	0	1560	156
																																132	0.286049	0.433208	0.391176						ID158634	158634	62	133	421.384	736.573	0	1550	155
																																133	0.269457	0.423731	0.385294						ID156393	156393	62	125	420.713	738.746	0	1540	154
																																134	0.293238	0.470481	0.435294						ID151658	151658	62	133	420.8	739.835	0	1530	153
																																135	0.306574	0.449675	0.373529						ID148995	148995	62	138	419.354	741.206	0	1520	152
																																136	0.310425	0.498784	0.435294						ID151541	151541	62	135	419.257	743.571	0	1510	151
																																137	0.289216	0.490527	0.444118						ID146209	146209	62	126	419.028	744.772	0	1500	150
																																138	0.278714	0.492601	0.423529						ID151849	151849	62	125	418.618	745.175	0	1490	149
																																139	0.257008	0.480029	0.470588						ID146425	146425	62	116	419.393	744.119	0	1480	148
																																140	0.327286	0.550896	0.376471						ID147107	147107	62	125	417.757	743.92	0	1470	147
																																141	0.296843	0.575974	0.397059						ID145195	145195	62	128	418.225	744.711	0	1460	146
																																142	0.294704	0.541674	0.391176						ID137344	137344	62	130	419.229	744.823	0	1450	145
																																143	0.302273	0.567599	0.408824						ID145202	145202	62	128	419.507	743.468	0	1440	144
																																144	0.285867	0.578977	0.435294						ID142557	142557	62	124	419.506	742.647	0	1430	143
																																145	0.27272	0.63133	0.461765						ID145107	145107	62	122	420.07	741.862	0	1420	142
																																146	0.278375	0.635488	0.438235						ID145254	145254	62	122	420.106	741.498	0	1410	141
																																147	0.249177	0.65388	0.426471						ID141824	141824	62	118	420.664	741.838	0	1400	140
																																148	0.316551	0.741739	0.373529						ID142717	142717	62	135	422.047	743.52	0	1390	139
																																149	0.313694	0.707535	0.411765						ID138076	138076	62	126	421.915	744.266	0	1380	138
																																150	0.232083	0.686693	0.432353						ID133360	133360	62	129	420.844	743.447	0	1370	137
																																151	0.187549	0.67461	0.473529						ID133831	133831	62	128	422.342	743.294	0	1360	136
																																152	0.162263	0.664357	0.470588						ID133322	133322	62	119	422.942	743.52	0	1350	135
																																153	0.145124	0.618708	0.476471						ID132676	132676	62	129	423.005	741.5	0	1340	134
																																154	0.16622	0.630763	0.414706						ID130471	130471	62	126	422.619	740.715	0	1330	133
																																155	0.116664	0.618163	0.461765						ID137292	137292	62	121	420.297	740.867	0	1320	132
																																156	0.16816	0.641602	0.435294						ID128713	128713	62	123	420.457	742.362	0	1310	131
																																157	0.17243	0.633492	0.467647						ID125161	125161	62	114	421.405	742.163	0	1300	130
																																158	0.159578	0.577315	0.497059						ID124737	124737	62	111	420.417	742.836	0	1290	129
																																159	0.123357	0.532913	0.497059						ID121320	121320	62	114	420.102	744.816	0	1280	128
																																160	0.129801	0.411756	0.523529						ID118662	118662	62	108	418.901	744.453	0	1270	127
																																161	0.138236	0.150826	0.441176						ID118062	118062	62	109	418.147	742.586	0	1260	126
																																162	0.113656	0.0536738	0.476471						ID116232	116232	62	118	417.947	741.221	0	1250	125
																																163	0.0792269	0.0551256	0.444118						ID117068	117068	62	120	416.011	740.587	0	1240	124
																																164	0.0606259	0.0518735	0.320588						ID118505	118505	62	108	415.468	742.025	0	1230	123
																																165	0.0444501	0.0556391	0.326471						ID113748	113748	62	115	416.948	743.577	0	1220	122
																																166	0.0938139	0.0502242	0.229412						ID110737	110737	62	120	416.845	745.556	0	1210	121
																																167	0.0738328	0.0521727	0.276471						ID110583	110583	62	113	416.629	746.116	0	1200	120
																																168	0.0915022	0.0448786	0.388235						ID105334	105334	62	112	416.06	746.949	0	1190	119
																																169	0.111415	0.0467688	0.411765						ID104654	104654	62	127	417.383	749.139	0	1180	118
																																170	0.115791	0.0494725	0.494118						ID111567	111567	62	125	418.028	749.198	0	1170	117
																																171	0.202346	0.0559378	0.391176						ID105907	105907	62	128	418.16	750.595	0	1160	116
																																172	0.160312	0.0409355	0.452941						ID105714	105714	62	120	419.191	751.438	0	1150	115
																																173	0.168339	0.0418973	0.485294						ID107769	107769	62	111	419.137	752.369	0	1140	114
																																174	0.221114	0.0435284	0.482353						ID105616	105616	62	77	417.176	753.952	0	1130	113
																																175	0.192076	0.0313161	0.564706						ID103742	103742	62	118	422.087	754.687	0	1120	112
																																176	0.205789	0.0327978	0.514706						ID101361	101361	62	54	423.905	752.645	0	1110	111
																																177	0.173884	0.0475464	0.594118						ID103623	103623	62	207	429.122	753.913	0	1100	110
																																178	0.199451	0.0444092	0.561765						ID103768	103768	62	194	428.967	753.701	0	1090	109
																																179	0.200135	0.0453511	0.573529						ID98686	98686	62	207	429.933	752.317	0	1080	108
																																180	0.196636	0.0444869	0.591176						ID98260	98260	62	208	431.109	749.809	0	1070	107
																																181	0.151835	0.0356232	0.617647						ID111358	111358	62	209	432.649	748.097	0	1060	106
																																182	0.126961	0.0315902	0.685294						ID94673	94673	62	217	434.323	747.313	0	1050	105
																																183	0.116474	0.0352425	0.755882						ID93050	93050	62	203	435.227	748.421	0	1040	104
																																184	0.12637	0.0264457	0.702941						ID89306	89306	62	193	437.36	748.003	0	1030	103
																																185	0.148672	0.0284968	0.685294						ID95206	95206	62	187	438.195	749.565	0	1020	102
																																186	0.172197	0.0416955	0.635294						ID92258	92258	62	168	439.295	751.175	0	1010	101
																																187	0.160001	0.053701	0.776471						ID105238	105238	62	158	440.408	751.621	0	1000	100
																																188	0.161299	0.0481043	0.673529						ID92164	92164	62	177	440.969	752.361	0	990	99
																																189	0.181588	0.0502556	0.664706						ID91566	91566	62	187	441.925	754.191	0	980	98
																																190	0.199189	0.0545712	0.7						ID88714	88714	62	175	442.788	757.074	0	970	97
																																191	0.165682	0.0481375	0.811765						ID85368	85368	62	161	442.48	758.569	0	960	96
																																192	0.153688	0.0527762	0.708824						ID78066	78066	62	160	442.626	761.308	0	950	95
																																193	0.164192	0.0574301	0.758824						ID79848	79848	62	167	443.846	762.662	0	940	94
																																194	0.171574	0.051501	0.741176						ID76229	76229	62	183	443.294	764.117	0	930	93
																																195	0.212429	0.0552903	0.664706						ID79364	79364	62	187	444.234	762.356	0	920	92
																																196	0.205234	0.0486992	0.691176						ID76712	76712	62	181	443.649	760.663	0	910	91
																																197	0.222119	0.0410967	0.755882						ID83299	83299	62	168	444.873	759.165	0	900	90
																																198	0.282294	0.0486559	0.641176						ID75048	75048	62	168	443.707	760.339	0	890	89
																																199	0.235622	0.0473008	0.758824						ID73095	73095	62	159	444.409	760.713	0	880	88
																																200	0.23448	0.0530625	0.741176						ID81010	81010	62	173	444.203	761.174	0	870	87
																																201	0.210139	0.0551423	0.817647						ID74023	74023	62	168	443.9	761.348	0	860	86
																																202	0.216463	0.0476619	0.847059						ID79122	79122	62	170	443.842	762.942	0	850	85
																																203	0.234503	0.0506178	0.905882						ID71475	71475	62	154	441.715	763.923	0	840	84
																																204	0.235754	0.0489749	0.929412						ID73656	73656	62	163	442.144	766.19	0	830	83
																																205	0.256946	0.0489597	0.920588						ID71632	71632	62	159	441.275	769.058	0	820	82
																																206	0.285571	0.0507243	0.932353						ID68880	68880	62	158	441.854	771.236	0	810	81
																																207	0.296943	0.0516105	0.958824						ID71212	71212	62	152	443.794	772.385	0	800	80
																																208	0.318157	0.0761651	0.938235						ID68517	68517	62	156	444.598	773.482	0	790	79
																																209	0.315607	0.0746965	0.902941						ID66073	66073	62	152	445.953	774.671	0	780	78
																																210	0.315286	0.0814847	0.967647						ID65158	65158	62	136	447.153	775.193	0	770	77
																																211	0.293674	0.0916912	0.994118						ID63495	63495	62	141	446.045	775.446	0	760	76
																																212	0.307581	0.114196	1						ID63838	63838	62	156	447.27	775.491	0	750	75
																																213	0.377151	0.122965	0.911765						ID62183	62183	62	142	448.55	774.833	0	740	74
																																214	0.353828	0.12834	0.964706						ID63538	63538	62	162	448.713	774.281	0	730	73
																																215	0.832694	0.090523	0.458824						ID63031	63031	62	157	449.378	772.449	0	720	72
																																216	0.999387	0.107062	0.344118						ID82624	82624	62	161	447.439	771.695	0	710	71
																																217	0.873898	0.112026	0.0294118						ID73164	73164	62	152	447.312	770.167	0	700	70
																																218	0.408025	0.12535	0.202941						ID60786	60786	62	164	446.407	768.789	0	690	69
																																219	0.284609	0.148811	0.347059						ID62166	62166	62	164	447.524	768.325	0	680	68
																																220	0.238252	0.165127	0.420588						ID68251	68251	62	180	446.582	770.43	0	670	67
																																221	0.293345	0.167284	0.408824						ID59632	59632	62	177	445.591	772.706	0	660	66
																																222	0.294996	0.201886	0.397059						ID57563	57563	62	183	445.395	772.398	0	650	65
																																223	0.326552	0.212073	0.332353						ID64467	64467	62	171	447.075	773.635	0	640	64
																																224	0.359946	0.221527	0.332353						ID48227	48227	62	175	446.887	773.722	0	630	63
																																225	0.372572	0.241951	0.391176						ID49288	49288	62	174	448.611	773.185	0	620	62
																																226	0.395263	0.257881	0.358824						ID49521	49521	62	170	449.464	772.485	0	610	61
																																227	0.381921	0.268415	0.358824						ID36517	36517	62	174	450.734	773.02	0	600	60
																																228	0.427619	0.260165	0.355882						ID38230	38230	62	155	450.499	773.836	0	590	59
																																229	0.420845	0.270219	0.391176						ID48993	48993	62	145	452.007	773.672	0	580	58
																																230	0.362537	0.298977	0.385294						ID47677	47677	62	157	452.169	773.685	0	570	57
																																231	0.409827	0.289373	0.367647						ID36600	36600	62	159	453.511	772.37	0	560	56
																																232	0.390587	0.320756	0.376471						ID48752	48752	62	156	454.728	770.47	0	550	55
																																233	0.403166	0.353727	0.355882						ID47353	47353	62	155	455.595	767.899	0	540	54
																																234	0.449887	0.378529	0.291176						ID51480	51480	62	169	457.002	765.268	0	530	53
																																235	0.442149	0.38901	0.314706						ID49079	49079	62	171	457.136	763.251	0	520	52
																																236	0.474066	0.408046	0.270588						ID40105	40105	62	174	457.599	762.323	0	510	51
																																237	0.440565	0.435383	0.252941						ID37216	37216	62	180	457.377	758.836	0	500	50
																																238	0.480247	0.47703	0.208824						ID47154	47154	62	175	457.22	756.38	0	490	49
																																239	0.570257	0.530668	0.179412						ID40253	40253	62	169	456.624	755.071	0	480	48
																																240	0.54999	0.498113	0.176471						ID42735	42735	62	164	455.712	754.824	0	470	47
																																241	0.340406	0.493139	0.302941						ID41881	41881	62	176	454.641	753.38	0	460	46
																																242	0.383375	0.431162	0.332353						ID35772	35772	62	167	454.11	751.76	0	450	45
																																243	0.284145	0.456441	0.347059						ID39414	39414	62	154	452.859	751.448	0	440	44
																																244	0.209677	0.414977	0.441176						ID35255	35255	62	159	451.981	750.363	0	430	43
																																245	0.213049	0.434109	0.476471						ID36911	36911	62	153	453.511	748.402	0	420	42
																																246	0.17509	0.440349	0.438235						ID38062	38062	62	140	453.505	747.069	0	410	41
																																247	0.172776	0.445118	0.452941						ID36899	36899	62	146	453.09	745.955	0	400	40
																																248	0.191566	0.439784	0.426471						ID40637	40637	62	142	453.086	744.868	0	390	39
																																249	0.171799	0.483604	0.458824						ID31332	31332	62	133	452.587	743.052	0	380	38
																																250	0.180353	0.513545	0.4						ID35942	35942	62	129	452.899	741.276	0	370	37
																																251	0.290951	0.569541	0.329412						ID38017	38017	62	124	451.47	740.032	0	360	36
																																252	0.355055	0.587867	0.326471						ID50381	50381	62	132	450.376	740.095	0	350	35
																																253	0.301998	0.605444	0.344118						ID42286	42286	62	128	451.27	740.549	0	340	34
																																254	0.273603	0.625085	0.352941						ID34960	34960	62	123	451.572	741.667	0	330	33
																																255	0.270599	0.594044	0.320588						ID44135	44135	62	126	452.919	741.903	0	320	32
																																256	0.266273	0.625175	0.308824						ID16381	16381	62	116	453.18	740.17	0	310	31
																																257	0.196938	0.544873	0.438235						ID15169	15169	62	113	452.603	739.543	0	300	30
																																258	0.199846	0.568935	0.423529						ID15232	15232	62	118	451.71	738.579	0	290	29
																																259	0.22718	0.593812	0.373529						ID22710	22710	62	109	452.6	737.778	0	280	28
																																260	0.217534	0.581034	0.35						ID18257	18257	62	127	452.786	735.668	0	270	27
																																261	0.212146	0.619427	0.364706						ID15590	15590	62	116	453.091	736.127	0	260	26
																																262	0.18129	0.619468	0.347059						ID18241	18241	62	117	453.371	735.505	0	250	25
																																263	0.189342	0.635777	0.402941						ID15763	15763	62	112	452.197	734.349	0	240	24
																																264	0.234082	0.665724	0.344118						ID15632	15632	62	126	451.686	733.738	0	230	23
																																265	0.228472	0.67548	0.338235						ID12352	12352	62	134	452.11	734.459	0	220	22
																																266	0.173061	0.701547	0.361765						ID12677	12677	62	128	453.335	732.423	0	210	21
																																267	0.187175	0.747781	0.338235						ID23198	23198	62	133	454.074	730.94	0	200	20
																																268	0.163426	0.744327	0.314706						ID21604	21604	62	146	453.301	729.617	0	190	19
																																269	0.239317	0.815443	0.258824						ID15261	15261	62	138	450.711	728.941	0	180	18
																																270	0.214859	0.838455	0.247059						ID15325	15325	62	143	450.078	726.631	0	170	17
																																271	0.186168	0.828434	0.244118						ID14991	14991	62	127	447.335	726.028	0	160	16
																																272	0.166909	0.836771	0.229412						ID13701	13701	62	136	447.838	725.035	0	150	15
																																273	0.112541	0.825738	0.282353						ID11971	11971	62	133	449.259	722.558	0	140	14
																																274	0.075782	0.812093	0.276471						ID10274	10274	62	137	448.811	722.955	0	130	13
																																275	0.110432	0.818814	0.285294						ID22237	22237	62	136	447.441	722.603	0	120	12
																																276	0.083765	0.903217	0.241176						ID22738	22738	62	136	448.021	722.782	0	110	11
																																277	0.0560796	0.803034	0.291176						ID12834	12834	62	132	449.004	722.997	0	100	10
																																278	0.0583753	0.783761	0.291176						ID9981	9981	62	135	450.789	722.808	0	90	9
																																279	0.0481774	0.78269	0.288235						ID13174	13174	62	138	453.389	720.961	0	80	8
																																280	0.0500994	0.778536	0.297059						ID14058	14058	62	142	454.947	719.438	0	70	7
																																281	0	0.732711	0.317647						ID6896	6896	62	118	456.626	719.492	0	60	6
																																282	0.0323352	0.898421	0.247059						ID6139	6139	62	69	455.67	718.093	0	50	5
																																283	0.0428263	0.938398	0.261765						ID24343	24343	62	107	460.808	712.556	0	40	4
																																284	0.048342	0.924451	0.252941						ID15511	15511	62	126	459.591	714.955	0	30	3
																																285	0.0355674	0.896117	0.273529						ID18129	18129	62	212	455.73	719.713	0	20	2
																																286	0.0483073	0.948598	0.279412						ID9793	9793	62	201	455.327	720.973	0	10	1
																																287	0.0655687	1	0.241176						ID13143	13143	62	183	453.047	722.553	0	0	0
[truncated: 46 more columns]

## Sheet: 57
Analysis Parameters (TrackMate frame)			Note: TrackMate frames are ImageJ hyperstack frames -1 (start at 0)																				Data for export							Graphing parameters		Frame	DF/Dfmax mean ch1	DF/Dfmax mean ch2	D/Dmax Area						LABEL	ID	TRACK_ID	QUALITY	POSITION_X	POSITION_Y	POSITION_Z	POSITION_T	FRAME
Cycle ends (ch1 max, area min)																														Mean ch1 MAX	3816.92	0	0.122531	0.596494	0.417021						ID383926	383926	57	78	496.985	705.233	0	2730	273
End cycle 0	73																						Track ID	57						Mean ch1 MIN	1024.05	1	0.104408	0.600786	0.412766						ID387321	387321	57	182	498.244	703.277	0	2720	272
End cycle 1	164																													Mean ch2 MAX	1880.12	2	0.0812639	0.578291	0.438298						ID385300	385300	57	179	498.783	704.649	0	2710	271
End cycle 2																							Cell cycle measurements							Mean ch2 MIN	592.957	3	0.0627039	0.554317	0.470213						ID378037	378037	57	181	500.327	703.906	0	2700	270
End cycle 3																							Cycle 1							Area MAX	123.836	4	0.0778625	0.592088	0.406383						ID375051	375051	57	166	502.405	703.132	0	2690	269
End cycle 4																							Cycle 1 G1	6						Area MIN	30.86	5	0.087121	0.640221	0.385106						ID372558	372558	57	168	503.282	702.373	0	2680	268
End cycle 5																							Cycle 1 S	6.83333								6	0.0665273	0.655136	0.391489						ID366782	366782	57	160	504.771	702.277	0	2670	267
Transitions																							Cycle 1 G2	2.16667				Frames for graphing				7	0.0542744	0.662314	0.389362						ID366239	366239	57	159	505.193	701.862	0	2660	266
Cycle 1																							Cycle 1 Total	15					DF/Dfmax	DF/Dfmax	D/Dmax	8	0.0507978	0.688869	0.389362						ID367962	367962	57	163	505.992	700.778	0	2650	265
G1->S	110																						Cycle 2					Frame	mean ch1	mean ch2	Area	9	0.0447616	0.735017	0.391489						ID366745	366745	57	172	506.27	700.323	0	2640	264
S->G2	151																						Cycle 2 G1				End cycle 0	73	0.942885	0.140281	0.157447	10	0.03772	0.749951	0.357447						ID362179	362179	57	162	507.725	699.425	0	2630	263
Cycle 2																							Cycle 2 S				Cycle 1 G1->S	110	0.264401	0.206084	0.482979	11	0.0321174	0.755184	0.368085						ID359576	359576	57	160	508.433	698.782	0	2620	262
G1->S																							Cycle 2 G2				Cycle 1 S->G2	151	0.674329	0.0271876	0.548936	12	0.011967	0.776179	0.414894						ID354608	354608	57	158	509.752	697.964	0	2610	261
S->G2																							Cycle 2 Total				End cycle 1	164	1	0.111759	0.223404	13	0.0236029	0.757105	0.421277						ID348736	348736	57	148	510.516	697.141	0	2600	260
Cycle 3																							Cycle 3				Cycle 2 G1->S	#N/A	#N/A	#N/A	#N/A	14	0.00334215	0.734553	0.482979						ID347851	347851	57	145	510.846	696.254	0	2590	259
G1->S																							Cycle 3 G1				Cycle 2 S->G2	#N/A	#N/A	#N/A	#N/A	15	0.000747144	0.743271	0.553191						ID344320	344320	57	140	509.946	695.795	0	2580	258
S->G2																							Cycle 3 S				End cycle 2	#N/A	#N/A	#N/A	#N/A	16	0	0.84051	0.493617						ID346208	346208	57	134	510.408	696.164	0	2570	257
Cycle 4																							Cycle 3 G2				Cycle 3 G1->S	#N/A	#N/A	#N/A	#N/A	17	0.0062134	0.839822	0.482979						ID345870	345870	57	162	508.993	696.924	0	2560	256
G1->S																							Cycle 3 Total				Cycle 3 S->G2	#N/A	#N/A	#N/A	#N/A	18	0.012341	0.859622	0.470213						ID342876	342876	57	145	508.861	696.311	0	2550	255
S->G2																							Cycle 4				End cycle 3	#N/A	#N/A	#N/A	#N/A	19	0.0152635	0.871523	0.46383						ID335238	335238	57	144	510.967	696.06	0	2540	254
Cycle 5																							Cycle 4 G1				Cycle 4 G1->S	#N/A	#N/A	#N/A	#N/A	20	0.0180591	0.76545	0.421277						ID332007	332007	57	148	511.088	695.138	0	2530	253
G1->S																							Cycle 4 S				Cycle 4 S->G2	#N/A	#N/A	#N/A	#N/A	21	0.0304635	0.527954	0.376596						ID325232	325232	57	126	511.094	694.602	0	2520	252
S->G2																							Cycle 4 G2				End cycle 4	#N/A	#N/A	#N/A	#N/A	22	0.0230951	0.235763	0.344681						ID330936	330936	57	128	510.911	694.615	0	2510	251
Lineage Track IDs																							Cycle 4 Total				Cycle 5 G1->S	#N/A	#N/A	#N/A	#N/A	23	0.0495527	0.0338484	0.253191						ID321781	321781	57	125	511.386	694.571	0	2500	250
Cycle 1																							Cycle 5				Cycle 5 S->G2	#N/A	#N/A	#N/A	#N/A	24	0.0375503	0.0165524	0.346809						ID319118	319118	57	114	512.714	694.035	0	2490	249
Cycle 1 Mother																							Cycle 5 G1				End cycle 5	#N/A	#N/A	#N/A	#N/A	25	0.0237515	0.0030841	0.314894						ID319514	319514	57	126	514.819	694.052	0	2480	248
Cycle 1 Sister																							Cycle 5 S									26	0.0218911	0.00831846	0.223404						ID322146	322146	57	129	516.18	693.298	0	2470	247
Cycle 1 Daughter 1																							Cycle 5 G2									27	0.0137869	0.00686333	0.346809						ID308884	308884	57	128	517.183	693.257	0	2460	246
Cycle 1 Daughter 2																							Cycle 5 Total									28	0.0454979	0.00229593	0.308511						ID315775	315775	57	124	517.65	692.629	0	2450	245
Cycle 2																																29	0.0356584	0.00727237	0.395745						ID307198	307198	57	141	517.316	692.698	0	2440	244
Cycle 2 Mother																							Start times (h)									30	0.0344483	0.00506527	0.4						ID314196	314196	57	133	516.252	693.221	0	2430	243
Cycle 2 Sister																							Cycle 1	12.3333								31	0.0437888	0.00530593	0.423404						ID306726	306726	57	138	514.571	692.613	0	2420	242
Cycle 2 Daughter 1																							Cycle 2	27.5								32	0.0479355	0.00375331	0.448936						ID302291	302291	57	149	514.376	692.671	0	2410	241
Cycle 2 Daughter 2																							Cycle 3									33	0.0605234	0.0046638	0.414894						ID297862	297862	57	156	512.7	692.936	0	2400	240
Cycle 3																							Cycle 4									34	0.0711335	0.00119667	0.442553						ID329050	329050	57	146	510.957	692.84	0	2390	239
Cycle 3 Mother																							Cycle 5									35	0.0728319	0.00514309	0.557447						ID297899	297899	57	160	509.383	693.556	0	2380	238
Cycle 3 Sister																																36	0.112531	0.00792072	0.457447						ID294062	294062	57	159	509.21	693.373	0	2370	237
Cycle 3 Daughter 1																							Lineage Track IDs									37	0.135457	0.00286088	0.444681						ID300963	300963	57	163	509.689	693.73	0	2360	236
Cycle 3 Daughter 2																							Cycle 1									38	0.151151	0.0057724	0.506383						ID320706	320706	57	163	509.248	693.11	0	2350	235
Cycle 4																							Cycle 1 Mother									39	0.137451	0.00256652	0.582979						ID290156	290156	57	174	510.11	692.459	0	2340	234
Cycle 4 Mother																							Cycle 1 Sister									40	0.171565	0	0.555319						ID292762	292762	57	157	510.495	692.405	0	2330	233
Cycle 4 Sister																							Cycle 1 Daughter 1									41	0.163487	0.00188578	0.531915						ID293265	293265	57	169	511.202	692.104	0	2320	232
Cycle 4 Daughter 1																							Cycle 1 Daughter 2									42	0.18006	0.00320033	0.678723						ID289798	289798	57	167	512.215	693.127	0	2310	231
Cycle 4 Daughter 2																							Cycle 2									43	0.188919	0.00936389	0.548936						ID286399	286399	57	173	512.22	693.626	0	2300	230
Cycle 5																							Cycle 2 Mother									44	0.203912	0.00559077	0.610638						ID284462	284462	57	179	514.013	694.229	0	2290	229
Cycle 5 Mother																							Cycle 2 Sister									45	0.201357	0.0136092	0.668085						ID279790	279790	57	174	514.178	694.12	0	2280	228
Cycle 5 Sister																							Cycle 2 Daughter 1									46	0.238043	0.00659435	0.680851						ID278958	278958	57	186	514.876	693.292	0	2270	227
Cycle 5 Daughter 1																							Cycle 2 Daughter 2									47	0.277065	0.00680362	0.655319						ID276770	276770	57	180	515.989	691.923	0	2260	226
Cycle 5 Daughter 2																							Cycle 3									48	0.32732	0.0075424	0.644681						ID275519	275519	57	168	516.655	690.455	0	2250	225
																							Cycle 3 Mother									49	0.361	0.00788658	0.659574						ID269076	269076	57	168	516.237	690.468	0	2240	224
																							Cycle 3 Sister									50	0.389396	0.0120035	0.587234						ID268765	268765	57	161	517.112	688.869	0	2230	223
																							Cycle 3 Daughter 1									51	0.414367	0.0149533	0.665957						ID269461	269461	57	162	517.409	688.159	0	2220	222
																							Cycle 3 Daughter 2									52	0.405141	0.0160978	0.729787						ID267268	267268	57	171	516.443	687.337	0	2210	221
																							Cycle 4									53	0.446781	0.0162525	0.702128						ID264667	264667	57	170	513.657	686.952	0	2200	220
																							Cycle 4 Mother									54	0.452048	0.0218895	0.708511						ID265527	265527	57	166	512.901	686.84	0	2190	219
																							Cycle 4 Sister									55	0.440133	0.0134978	0.757447						ID256007	256007	57	170	512.138	686.637	0	2180	218
																							Cycle 4 Daughter 1									56	0.447246	0.0215297	0.823404						ID257553	257553	57	189	511.534	685.655	0	2170	217
																							Cycle 4 Daughter 2									57	0.449418	0.0189287	0.831915						ID256265	256265	57	182	509.403	685.539	0	2160	216
																							Cycle 5									58	0.451497	0.0249283	0.834043						ID254256	254256	57	180	509.953	685.478	0	2150	215
																							Cycle 5 Mother									59	0.472179	0.0324135	0.885106						ID249787	249787	57	199	509.929	683.39	0	2140	214
																							Cycle 5 Sister									60	0.476397	0.0421504	0.874468						ID247973	247973	57	215	512.336	681.306	0	2130	213
																							Cycle 5 Daughter 1									61	0.480947	0.0506287	0.944681						ID247230	247230	57	197	515.182	679.224	0	2120	212
																							Cycle 5 Daughter 2									62	0.478621	0.0698955	0.895745						ID248644	248644	57	187	517.477	678.373	0	2110	211
																																63	0.508171	0.0864285	0.859574						ID248527	248527	57	192	519.693	677.485	0	2100	210
																																64	0.508859	0.109415	0.893617						ID241175	241175	57	196	520.043	677.041	0	2090	209
																																65	0.505533	0.118086	0.93617						ID238513	238513	57	178	522.096	676.082	0	2080	208
																																66	0.500704	0.140456	0.957447						ID242164	242164	57	173	522.494	675.726	0	2070	207
																																67	0.51135	0.158807	0.987234						ID233375	233375	57	167	522.308	675.589	0	2060	206
																																68	0.512518	0.175959	1						ID235674	235674	57	184	523.747	675.975	0	2050	205
																																69	0.549137	0.206423	0.946809						ID233252	233252	57	191	524.317	676.121	0	2040	204
																																70	0.607917	0.245828	0.834043						ID227660	227660	57	179	524.625	677.698	0	2030	203
																																71	0.635753	0.266187	0.793617						ID240274	240274	57	183	525.207	677.188	0	2020	202
																																72	0.587901	0.296132	0.1						ID231923	231923	57	165	526.908	676.916	0	2010	201
																																73	0.942885	0.140281	0.157447						ID232046	232046	57	186	527.059	676.734	0	2000	200
																																74	0.658493	0.127045	0.334043						ID228341	228341	57	175	527.298	677.356	0	1990	199
																																75	0.499329	0.164881	0.489362						ID233722	233722	57	180	528.496	678.15	0	1980	198
																																76	0.498986	0.202599	0.480851						ID221546	221546	57	190	529.673	678.506	0	1970	197
																																77	0.504814	0.213403	0.489362						ID221078	221078	57	186	529.549	677.33	0	1960	196
																																78	0.413758	0.217874	0.591489						ID219970	219970	57	181	531.427	676.645	0	1950	195
																																79	0.393752	0.196573	0.631915						ID217891	217891	57	170	532.263	677.433	0	1940	194
																																80	0.382564	0.221013	0.623404						ID213548	213548	57	193	531.574	677.104	0	1930	193
																																81	0.387383	0.247624	0.612766						ID210663	210663	57	190	531.861	677.334	0	1920	192
																																82	0.397802	0.267983	0.591489						ID213196	213196	57	190	531.148	677.343	0	1910	191
																																83	0.405789	0.289442	0.531915						ID208222	208222	57	209	531.524	677.83	0	1900	190
																																84	0.416004	0.323027	0.476596						ID209256	209256	57	204	531.321	679.246	0	1890	189
																																85	0.410989	0.361277	0.470213						ID206477	206477	57	206	532.035	679.602	0	1880	188
																																86	0.387661	0.386327	0.485106						ID207275	207275	57	201	531.279	680.309	0	1870	187
																																87	0.384614	0.393732	0.480851						ID203465	203465	57	205	530.299	680.143	0	1860	186
																																88	0.376531	0.419895	0.474468						ID193602	193602	57	206	529.425	681.456	0	1850	185
																																89	0.364901	0.420238	0.5						ID198184	198184	57	201	529.859	681.687	0	1840	184
																																90	0.366165	0.454259	0.421277						ID196780	196780	57	190	529.397	682.786	0	1830	183
																																91	0.303603	0.432452	0.5						ID198088	198088	57	199	528.157	682.628	0	1820	182
																																92	0.305637	0.444968	0.482979						ID192687	192687	57	195	526.517	682.625	0	1810	181
																																93	0.249779	0.466088	0.497872						ID187885	187885	57	198	525.079	682.884	0	1800	180
																																94	0.250826	0.437013	0.512766						ID191149	191149	57	196	524.193	683.683	0	1790	179
																																95	0.220738	0.438272	0.546809						ID190351	190351	57	198	524.158	684.34	0	1780	178
																																96	0.224179	0.450006	0.46383						ID190099	190099	57	190	523.243	684.427	0	1770	177
																																97	0.252389	0.444013	0.604255						ID192644	192644	57	191	520.532	685.074	0	1760	176
																																98	0.265506	0.51224	0.429787						ID188268	188268	57	185	519.005	686.323	0	1750	175
																																99	0.253016	0.507144	0.495745						ID185532	185532	57	168	518.256	687.261	0	1740	174
																																100	0.268242	0.464564	0.580851						ID193268	193268	57	169	517.419	687.925	0	1730	173
																																101	0.239251	0.4962	0.52766						ID181776	181776	57	168	516.658	688.713	0	1720	172
																																102	0.256198	0.488848	0.587234						ID174482	174482	57	175	515.743	690.154	0	1710	171
																																103	0.233295	0.547042	0.491489						ID178127	178127	57	166	514.29	691.259	0	1700	170
																																104	0.199339	0.531243	0.585106						ID177999	177999	57	171	512.4	692.284	0	1690	169
																																105	0.201538	0.515956	0.631915						ID180479	180479	57	149	510.193	692.836	0	1680	168
																																106	0.197211	0.542668	0.625532						ID177784	177784	57	132	508.583	692.762	0	1670	167
																																107	0.212643	0.53415	0.638298						ID172359	172359	57	115	507.72	693.242	0	1660	166
																																108	0.208245	0.527715	0.595745						ID177726	177726	57	80	510.13	690.707	0	1650	165
																																109	0.225947	0.426584	0.551064						ID170551	170551	57	127	512.953	687.74	0	1640	164
																																110	0.264401	0.206084	0.482979						ID170316	170316	57	281	511.88	688.56	0	1630	163
																																111	0.316294	0.0332306	0.370213						ID168617	168617	57	233	510.614	689.998	0	1620	162
																																112	0.372122	0.0156037	0.280851						ID165486	165486	57	236	507.747	689.831	0	1610	161
																																113	0.37217	0.015795	0.293617						ID163418	163418	57	233	506.063	690.172	0	1600	160
																																114	0.363085	0.0172785	0.27234						ID159953	159953	57	221	505.819	690.668	0	1590	159
																																115	0.347123	0.0110256	0.289362						ID159766	159766	57	207	504.299	691.346	0	1580	158
																																116	0.323494	0.00841193	0.361702						ID160149	160149	57	201	502.834	692.685	0	1570	157
																																117	0.327452	0.00433593	0.342553						ID158549	158549	57	188	500.946	692.58	0	1560	156
																																118	0.319959	0.00100354	0.451064						ID158124	158124	57	187	500.062	692.056	0	1550	155
																																119	0.325524	0.00331089	0.455319						ID155538	155538	57	188	497.532	691.744	0	1540	154
																																120	0.316306	0.00605124	0.446809						ID150398	150398	57	180	496.507	691.325	0	1530	153
																																121	0.313427	0.00249632	0.491489						ID147494	147494	57	210	495.208	690.674	0	1520	152
																																122	0.345855	0.0107003	0.410638						ID150192	150192	57	206	496.818	689.73	0	1510	151
																																123	0.340707	0.000836256	0.440426						ID144411	144411	57	208	496.294	689.803	0	1500	150
																																124	0.338004	0.00597155	0.402128						ID150579	150579	57	215	494.981	689.201	0	1490	149
																																125	0.326553	0.00421354	0.457447						ID144570	144570	57	222	494.949	688.471	0	1480	148
																																126	0.340665	0.00794606	0.448936						ID145231	145231	57	230	493.213	689.085	0	1470	147
																																127	0.353891	0.00973649	0.465957						ID143234	143234	57	231	494.667	688.643	0	1460	146
																																128	0.400442	0.00879521	0.442553						ID135154	135154	57	223	495.355	687.7	0	1450	145
																																129	0.39694	0.00651052	0.442553						ID143311	143311	57	211	495.913	686.636	0	1440	144
																																130	0.429303	0.00825851	0.455319						ID140301	140301	57	206	496.752	686.226	0	1430	143
																																131	0.40861	0.00572136	0.495745						ID143236	143236	57	231	497.153	685.659	0	1420	142
																																132	0.401031	0.00430842	0.495745						ID143366	143366	57	214	496.335	684.307	0	1410	141
																																133	0.40249	0.00496824	0.587234						ID139673	139673	57	209	495.584	682.136	0	1400	140
																																134	0.436105	0.0145369	0.561702						ID140388	140388	57	211	494.927	682.352	0	1390	139
																																135	0.398729	0.0139638	0.589362						ID135754	135754	57	207	493.713	682.427	0	1380	138
																																136	0.421293	0.0143171	0.593617						ID131154	131154	57	202	492.603	681.733	0	1370	137
																																137	0.46087	0.00969391	0.495745						ID131451	131451	57	216	493.41	681.909	0	1360	136
																																138	0.4688	0.00852989	0.544681						ID131022	131022	57	216	493.3	680.989	0	1350	135
																																139	0.468237	0.013069	0.551064						ID130417	130417	57	210	492.285	680.42	0	1340	134
																																140	0.453471	0.00291479	0.551064						ID128587	128587	57	217	491.394	680.471	0	1330	133
																																141	0.484617	0.0126843	0.578723						ID135100	135100	57	195	489.629	681.324	0	1320	132
																																142	0.457292	0.0171521	0.657447						ID127321	127321	57	194	489.007	682.612	0	1310	131
																																143	0.47262	0.00934887	0.557447						ID124151	124151	57	186	489.008	683.286	0	1300	130
																																144	0.495528	0.0196042	0.574468						ID123742	123742	57	178	487.842	683.377	0	1290	129
																																145	0.475589	0.0156559	0.608511						ID120931	120931	57	187	486.936	684.494	0	1280	128
																																146	0.480614	0.0122697	0.653191						ID118014	118014	57	188	486.812	685.05	0	1270	127
																																147	0.524382	0.014965	0.638298						ID117546	117546	57	184	485.678	684.653	0	1260	126
																																148	0.565181	0.0194248	0.623404						ID115679	115679	57	183	483.166	687.02	0	1250	125
																																149	0.616606	0.0194561	0.585106						ID116625	116625	57	176	480.635	688.24	0	1240	124
																																150	0.689983	0.0258683	0.551064						ID117942	117942	57	187	479.313	688.829	0	1230	123
																																151	0.674329	0.0271876	0.548936						ID113093	113093	57	180	478.223	688.466	0	1220	122
																																152	0.693698	0.0392292	0.576596						ID109123	109123	57	195	476.576	688.766	0	1210	121
																																153	0.783072	0.0608123	0.43617						ID109044	109044	57	185	475.937	689.897	0	1200	120
																																154	0.777713	0.0739702	0.47234						ID103844	103844	57	183	473.913	690.824	0	1190	119
																																155	0.765575	0.0870897	0.440426						ID101996	101996	57	182	473.313	691.253	0	1180	118
																																156	0.741765	0.0904798	0.489362						ID110266	110266	57	157	472.699	692.464	0	1170	117
																																157	0.757784	0.107837	0.517021						ID104339	104339	57	162	472.557	692.925	0	1160	116
																																158	0.728873	0.112786	0.561702						ID103075	103075	57	147	472.77	694.12	0	1150	115
																																159	0.672217	0.117977	0.614894						ID106408	106408	57	141	472.012	694.157	0	1140	114
																																160	0.655712	0.134715	0.631915						ID102981	102981	57	145	472.573	692.966	0	1130	113
																																161	0.600043	0.143462	0.668085						ID102740	102740	57	145	470.622	695.346	0	1120	112
																																162	0.62274	0.151789	0.644681						ID99674	99674	57	168	470.156	697.946	0	1110	111
																																163	0.477688	0.0857249	0.86383						ID102576	102576	57	189	471.179	698.65	0	1100	110
																																164	1	0.111759	0.223404						ID102834	102834	57	209	470.132	699.51	0	1090	109
																																165	0.772795	0.146932	0.0191489						ID96406	96406	57	223	469.586	700.815	0	1080	108
																																166	0.606996	0.139656	0.157447						ID95229	95229	57	228	469.757	698.911	0	1070	107
																																167	0.482515	0.167851	0.214894						ID110252	110252	57	224	469.488	696.755	0	1060	106
																																168	0.431526	0.198694	0.293617						ID93081	93081	57	225	469.35	695.842	0	1050	105
																																169	0.369161	0.202038	0.402128						ID91417	91417	57	214	469.181	696.089	0	1040	104
																																170	0.345346	0.186554	0.342553						ID88478	88478	57	193	468.174	695.898	0	1030	103
																																171	0.328524	0.206831	0.419149						ID93621	93621	57	218	468.74	696.912	0	1020	102
																																172	0.345824	0.196416	0.37234						ID90760	90760	57	207	470.009	695.471	0	1010	101
																																173	0.339278	0.209866	0.395745						ID103851	103851	57	213	471.547	695.04	0	1000	100
																																174	0.315591	0.228332	0.374468						ID90654	90654	57	195	472.959	693.835	0	990	99
																																175	0.3228	0.241896	0.461702						ID90172	90172	57	177	473.609	693.78	0	980	98
																																176	0.314468	0.249672	0.468085						ID87794	87794	57	222	473.11	694.528	0	970	97
																																177	0.310576	0.261392	0.476596						ID84788	84788	57	186	472.885	694.756	0	960	96
																																178	0.303999	0.284062	0.521277						ID76621	76621	57	209	472.927	694.682	0	950	95
																																179	0.328744	0.306996	0.482979						ID78767	78767	57	200	475.46	693.557	0	940	94
																																180	0.332179	0.307378	0.508511						ID74225	74225	57	196	476.865	692.183	0	930	93
																																181	0.303234	0.337259	0.480851						ID78095	78095	57	191	481.07	689.506	0	920	92
																																182	0.273915	0.334836	0.517021						ID75024	75024	57	197	484.316	686.65	0	910	91
																																183	0.294858	0.359203	0.474468						ID82224	82224	57	177	488.132	684.777	0	900	90
																																184	0.262873	0.336887	0.5						ID73038	73038	57	198	489.828	683.905	0	890	89
																																185	0.258113	0.356625	0.548936						ID71008	71008	57	194	490.82	683.764	0	880	88
																																186	0.241742	0.353102	0.540426						ID80167	80167	57	192	491.252	684.185	0	870	87
																																187	0.246017	0.341699	0.52766						ID71764	71764	57	193	491.521	684.035	0	860	86
																																188	0.228913	0.36527	0.540426						ID77752	77752	57	188	489.789	684.08	0	850	85
																																189	0.197684	0.345157	0.540426						ID69158	69158	57	193	486.42	684.756	0	840	84
																																190	0.19765	0.347717	0.557447						ID71758	71758	57	207	486.877	685.655	0	830	83
																																191	0.192338	0.376442	0.489362						ID69136	69136	57	220	486.103	685.877	0	820	82
																																192	0.18118	0.391994	0.487234						ID66338	66338	57	221	485.671	685.794	0	810	81
																																193	0.167378	0.384433	0.480851						ID68444	68444	57	228	485.557	686.132	0	800	80
																																194	0.194507	0.431542	0.380851						ID65396	65396	57	225	484.216	686.822	0	790	79
																																195	0.189166	0.44801	0.446809						ID62755	62755	57	218	481.579	687.218	0	780	78
																																196	0.181425	0.474314	0.446809						ID62608	62608	57	194	479.262	686.813	0	770	77
																																197	0.155968	0.473435	0.457447						ID60964	60964	57	192	477.897	686.425	0	760	76
																																198	0.168818	0.50468	0.43617						ID61347	61347	57	195	479.302	684.736	0	750	75
																																199	0.162943	0.522056	0.423404						ID59868	59868	57	159	479.278	684.504	0	740	74
																																200	0.166119	0.493255	0.457447						ID61295	61295	57	114	476.774	686.561	0	730	73
																																201	0.175704	0.555272	0.368085						ID58473	58473	57	102	483.707	681.07	0	720	72
																																202	0.152445	0.514445	0.442553						ID82404	82404	57	264	480.928	686.256	0	710	71
																																203	0.150526	0.507007	0.429787						ID70802	70802	57	271	480.698	685.676	0	700	70
																																204	0.140872	0.503251	0.489362						ID58937	58937	57	299	478.519	685.831	0	690	69
																																205	0.12406	0.551442	0.440426						ID59946	59946	57	310	479.282	686.129	0	680	68
																																206	0.125155	0.546942	0.387234						ID65923	65923	57	311	479.387	687.413	0	670	67
																																207	0.135853	0.589988	0.402128						ID57963	57963	57	304	479.214	688.517	0	660	66
																																208	0.116138	0.553763	0.417021						ID56164	56164	57	303	479.266	687.678	0	650	65
																																209	0.101782	0.544919	0.495745						ID62198	62198	57	288	481.494	686.396	0	640	64
																																210	0.104457	0.558935	0.485106						ID45987	45987	57	281	480.924	685.011	0	630	63
																																211	0.109773	0.591504	0.457447						ID47786	47786	57	288	482.052	683.611	0	620	62
																																212	0.1104	0.571739	0.5						ID48060	48060	57	302	483.44	682.121	0	610	61
																																213	0.105845	0.588621	0.585106						ID33793	33793	57	289	486.317	680.406	0	600	60
																																214	0.145413	0.618922	0.514894						ID35102	35102	57	291	487.772	679.059	0	590	59
																																215	0.163075	0.663492	0.431915						ID47384	47384	57	276	489.352	678.613	0	580	58
																																216	0.180161	0.714628	0.444681						ID45069	45069	57	275	488.964	677.768	0	570	57
																																217	0.158983	0.682705	0.476596						ID34011	34011	57	270	489.974	677.432	0	560	56
																																218	0.182533	0.748624	0.391489						ID47075	47075	57	256	490.114	675.706	0	550	55
																																219	0.172079	0.775072	0.378723						ID44885	44885	57	246	488.348	675.609	0	540	54
																																220	0.162798	0.746148	0.391489						ID50174	50174	57	244	489.359	673.7	0	530	53
																																221	0.174028	0.776224	0.393617						ID47513	47513	57	251	489.652	672.65	0	520	52
																																222	0.177787	0.791145	0.376596						ID37197	37197	57	237	490.261	674.334	0	510	51
																																223	0.183862	0.830993	0.355319						ID34070	34070	57	218	491.086	673.44	0	500	50
																																224	0.169803	0.763335	0.389362						ID44256	44256	57	233	492.021	671.857	0	490	49
																																225	0.175053	0.783441	0.376596						ID37523	37523	57	231	493.848	671.311	0	480	48
																																226	0.149326	0.770884	0.451064						ID38831	38831	57	234	494.895	670.965	0	470	47
																																227	0.1368	0.717626	0.453191						ID39305	39305	57	237	496.314	669.644	0	460	46
																																228	0.132799	0.748361	0.410638						ID32856	32856	57	236	498.028	667.917	0	450	45
																																229	0.149972	0.773391	0.419149						ID36290	36290	57	221	499.688	667.342	0	440	44
																																230	0.165587	0.797435	0.389362						ID32076	32076	57	213	501.303	663.987	0	430	43
																																231	0.163597	0.842622	0.36383						ID34275	34275	57	238	502.566	662.329	0	420	42
																																232	0.172312	0.844978	0.376596						ID35266	35266	57	207	501.302	661.797	0	410	41
																																233	0.192842	0.93314	0.331915						ID33979	33979	57	204	501.696	661.339	0	400	40
																																234	0.167791	0.85272	0.402128						ID37862	37862	57	212	502.704	660.485	0	390	39
																																235	0.182316	0.944922	0.361702						ID29878	29878	57	198	501.565	659.628	0	380	38
																																236	0.201172	0.964261	0.342553						ID33783	33783	57	182	501.144	659.617	0	370	37
																																237	0.196703	1	0.331915						ID34976	34976	57	183	500.155	658.479	0	360	36
																																238	0.191939	0.984361	0.351064						ID49059	49059	57	210	498.775	658.4	0	350	35
																																239	0.205517	0.999201	0.295745						ID39860	39860	57	186	499.654	658.164	0	340	34
																																240	0.196748	0.872753	0.331915						ID32704	32704	57	175	501.441	659.893	0	330	33
																																241	0.208749	0.611666	0.302128						ID41510	41510	57	189	503.768	660.257	0	320	32
																																242	0.219925	0.142732	0.248936						ID12786	12786	57	178	505.322	659.444	0	310	31
																																243	0.215669	0.0316334	0.225532						ID12826	12826	57	173	506.752	658.917	0	300	30
																																244	0.210294	0.0325628	0.259574						ID12793	12793	57	168	507.626	658.959	0	290	29
																																245	0.232161	0.0233216	0.193617						ID20866	20866	57	149	509.277	658.687	0	280	28
																																246	0.23378	0.0156808	0.210638						ID15436	15436	57	160	510.061	656.193	0	270	27
																																247	0.246706	0.0208834	0.214894						ID13372	13372	57	132	512.427	656.267	0	260	26
																																248	0.269793	0.0145661	0.176596						ID15900	15900	57	151	511.025	656.402	0	250	25
																																249	0.287392	0.0127988	0.159574						ID13590	13590	57	158	509.325	656.747	0	240	24
																																250	0.312136	0.0113487	0.191489						ID13284	13284	57	137	509.188	656.523	0	230	23
																																251	0.282708	0.0137567	0.208511						ID10239	10239	57	156	510.437	656.283	0	220	22
																																252	0.288196	0.0165748	0.193617						ID10465	10465	57	164	512.824	654.651	0	210	21
																																253	0.268974	0.0124852	0.291489						ID20917	20917	57	172	514.114	653.861	0	200	20
																																254	0.274361	0.0120431	0.278723						ID19550	19550	57	189	516.551	652.252	0	190	19
																																255	0.277656	0.0147126	0.276596						ID12887	12887	57	189	518.296	653.134	0	180	18
																																256	0.291477	0.0238087	0.338298						ID13046	13046	57	197	519.338	653.012	0	170	17
																																257	0.316521	0.0185857	0.231915						ID12732	12732	57	195	519.649	653.375	0	160	16
																																258	0.325735	0.0162874	0.26383						ID11469	11469	57	209	520.487	652.171	0	150	15
																																259	0.346836	0.00725063	0.285106						ID10033	10033	57	192	521.296	651.293	0	140	14
																																260	0.347638	0.016854	0.291489						ID8254	8254	57	178	522.467	651.763	0	130	13
																																261	0.336962	0.0144187	0.331915						ID20378	20378	57	179	524.089	651.197	0	120	12
																																262	0.349558	0.0184586	0.357447						ID21146	21146	57	166	527.106	649.873	0	110	11
																																263	0.379221	0.0197346	0.346809						ID10763	10763	57	164	528.915	650.328	0	100	10
																																264	0.372711	0.0239729	0.395745						ID7966	7966	57	167	529.131	649.559	0	90	9
																																265	0.391298	0.0142863	0.355319						ID11121	11121	57	168	529.48	648.58	0	80	8
																																266	0.438444	0.0199212	0.348936						ID11959	11959	57	168	528.401	648.294	0	70	7
																																267	0.489787	0.0234791	0.344681						ID5378	5378	57	168	528.365	648.857	0	60	6
																																268	0.478924	0.0170224	0.374468						ID4753	4753	57	173	526.558	649.169	0	50	5
																																269	0.46754	0.0240477	0.380851						ID23660	23660	57	174	526.159	649.85	0	40	4
																																270	0.464013	0.0304389	0.444681						ID13736	13736	57	184	525.38	652.046	0	30	3
																																271	0.472002	0.0436616	0.423404						ID15857	15857	57	180	525.382	652.529	0	20	2
																																272	0.465709	0.0411197	0.438298						ID8120	8120	57	174	525.232	652.999	0	10	1
																																273	0.426439	0.0772358	0						ID11106	11106	57	177	525.851	653.016	0	0	0
																																274	#N/A	#N/A	#N/A
																																275	#N/A	#N/A	#N/A
																																276	#N/A	#N/A	#N/A
																																277	#N/A	#N/A	#N/A
																																278	#N/A	#N/A	#N/A
																																279	#N/A	#N/A	#N/A
																																280	#N/A	#N/A	#N/A
																																281	#N/A	#N/A	#N/A
																																282	#N/A	#N/A	#N/A
																																283	#N/A	#N/A	#N/A
																																284	#N/A	#N/A	#N/A
																																285	#N/A	#N/A	#N/A
																																286	#N/A	#N/A	#N/A
																																287	#N/A	#N/A	#N/A
[truncated: 46 more columns]

## Sheet: 56
Analysis Parameters (TrackMate frame)			Note: TrackMate frames are ImageJ hyperstack frames -1 (start at 0)																				Data for export							Graphing parameters		Frame	DF/Dfmax mean ch1	DF/Dfmax mean ch2	D/Dmax Area						LABEL	ID	TRACK_ID	QUALITY	POSITION_X	POSITION_Y	POSITION_Z	POSITION_T	FRAME
Cycle ends (ch1 max, area min)																														Mean ch1 MAX	2660.72	0	#N/A	#N/A	#N/A						ID86880	86880	56	113	546.978	593.731	0	1030	103
End cycle 0	37																						Track ID	56						Mean ch1 MIN	887.5	1	#N/A	#N/A	#N/A						ID90914	90914	56	140	552.651	593.736	0	1020	102
End cycle 1	103																													Mean ch2 MAX	1456.92	2	#N/A	#N/A	#N/A						ID88945	88945	56	269	560.288	595.75	0	1010	101
End cycle 2																							Cell cycle measurements							Mean ch2 MIN	583.682	3	#N/A	#N/A	#N/A						ID102170	102170	56	227	562.49	597.04	0	1000	100
End cycle 3																							Cycle 1							Area MAX	146.387	4	#N/A	#N/A	#N/A						ID89067	89067	56	217	564.922	600.127	0	990	99
End cycle 4																							Cycle 1 G1	2.83333						Area MIN	34.4208	5	#N/A	#N/A	#N/A						ID88471	88471	56	236	563.621	600.803	0	980	98
End cycle 5																							Cycle 1 S	4.33333								6	#N/A	#N/A	#N/A						ID86533	86533	56	253	564.567	602.997	0	970	97
Transitions																							Cycle 1 G2	3.66667				Frames for graphing				7	#N/A	#N/A	#N/A						ID84254	84254	56	257	563.353	605.876	0	960	96
Cycle 1																							Cycle 1 Total	10.8333					DF/Dfmax	DF/Dfmax	D/Dmax	8	#N/A	#N/A	#N/A						ID74486	74486	56	259	561.792	606.769	0	950	95
G1->S	55																						Cycle 2					Frame	mean ch1	mean ch2	Area	9	#N/A	#N/A	#N/A						ID77233	77233	56	254	563.183	606.998	0	940	94
S->G2	81																						Cycle 2 G1				End cycle 0	37	0.660492	0.32462	0.210247	10	#N/A	#N/A	#N/A						ID72202	72202	56	238	562.853	607.386	0	930	93
Cycle 2																							Cycle 2 S				Cycle 1 G1->S	55	0.305822	0.401965	0.279152	11	0	0.0486823	0.570671						ID76352	76352	56	236	564.743	608.672	0	920	92
G1->S																							Cycle 2 G2				Cycle 1 S->G2	81	0.497128	0.0026985	0.432862	12	0.00802607	0.0454816	0.719081						ID73048	73048	56	218	565.333	608.595	0	910	91
S->G2																							Cycle 2 Total				End cycle 1	103	1	0.106232	0.107774	13	0.0126757	0.0440353	0.60424						ID81874	81874	56	229	566.428	608.48	0	900	90
Cycle 3																							Cycle 3				Cycle 2 G1->S	#N/A	#N/A	#N/A	#N/A	14	0.0110787	0.0532639	0.69258						ID71092	71092	56	231	566.823	608.281	0	890	89
G1->S																							Cycle 3 G1				Cycle 2 S->G2	#N/A	#N/A	#N/A	#N/A	15	0.0277218	0.0573884	0.40106						ID68522	68522	56	209	567.836	608.633	0	880	88
S->G2																							Cycle 3 S				End cycle 2	#N/A	#N/A	#N/A	#N/A	16	0.0344619	0.0635611	0.613074						ID79141	79141	56	202	567.127	609.323	0	870	87
Cycle 4																							Cycle 3 G2				Cycle 3 G1->S	#N/A	#N/A	#N/A	#N/A	17	0.0466529	0.0818039	0.639576						ID69505	69505	56	201	568.364	608.892	0	860	86
G1->S																							Cycle 3 Total				Cycle 3 S->G2	#N/A	#N/A	#N/A	#N/A	18	0.0375987	0.0718916	0.726148						ID76321	76321	56	202	568.865	607.664	0	850	85
S->G2																							Cycle 4				End cycle 3	#N/A	#N/A	#N/A	#N/A	19	0.0394773	0.077207	0.734982						ID66325	66325	56	198	566.338	606.951	0	840	84
Cycle 5																							Cycle 4 G1				Cycle 4 G1->S	#N/A	#N/A	#N/A	#N/A	20	0.0441749	0.0861921	0.722615						ID69350	69350	56	206	564.988	604.911	0	830	83
G1->S																							Cycle 4 S				Cycle 4 S->G2	#N/A	#N/A	#N/A	#N/A	21	0.0482122	0.0994295	0.809187						ID66557	66557	56	204	562.397	603.687	0	820	82
S->G2																							Cycle 4 G2				End cycle 4	#N/A	#N/A	#N/A	#N/A	22	0.0542073	0.119066	0.719081						ID63611	63611	56	214	561.18	603.024	0	810	81
Lineage Track IDs																							Cycle 4 Total				Cycle 5 G1->S	#N/A	#N/A	#N/A	#N/A	23	0.0736888	0.135601	0.814488						ID65988	65988	56	212	562.207	603.301	0	800	80
Cycle 1																							Cycle 5				Cycle 5 S->G2	#N/A	#N/A	#N/A	#N/A	24	0.0740261	0.160394	0.745583						ID62615	62615	56	227	561.737	603.652	0	790	79
Cycle 1 Mother																							Cycle 5 G1				End cycle 5	#N/A	#N/A	#N/A	#N/A	25	0.0892901	0.209198	0.759717						ID60130	60130	56	243	560.696	604.195	0	780	78
Cycle 1 Sister																							Cycle 5 S									26	0.0945846	0.224982	0.74735						ID60175	60175	56	228	560.258	605.587	0	770	77
Cycle 1 Daughter 1																							Cycle 5 G2									27	0.0795992	0.238755	0.800353						ID58977	58977	56	239	557.566	607.343	0	760	76
Cycle 1 Daughter 2																							Cycle 5 Total									28	0.0834229	0.259919	0.803887						ID59323	59323	56	256	559.174	607.893	0	750	75
Cycle 2																																29	0.0808113	0.280329	0.885159						ID58242	58242	56	254	558.619	609.624	0	740	74
Cycle 2 Mother																							Start times (h)									30	0.0847696	0.30919	0.929329						ID59281	59281	56	255	557.641	611.861	0	730	73
Cycle 2 Sister																							Cycle 1	6.33333								31	0.124609	0.353208	0.90106						ID57134	57134	56	235	558.204	612.365	0	720	72
Cycle 2 Daughter 1																							Cycle 2	17.3333								32	0.131037	0.371863	0.943463						ID82162	82162	56	237	558.152	613.423	0	710	71
Cycle 2 Daughter 2																							Cycle 3									33	0.153105	0.40436	0.890459						ID67612	67612	56	246	560.306	613.163	0	700	70
Cycle 3																							Cycle 4									34	0.170856	0.437963	0.916961						ID57528	57528	56	251	560.868	614.715	0	690	69
Cycle 3 Mother																							Cycle 5									35	0.15842	0.381477	1						ID58417	58417	56	244	562.404	615.347	0	680	68
Cycle 3 Sister																																36	0.415575	0.260975	0.349823						ID64042	64042	56	224	561.789	617.577	0	670	67
Cycle 3 Daughter 1																							Lineage Track IDs									37	0.660492	0.32462	0.210247						ID56857	56857	56	231	560.979	619.01	0	660	66
Cycle 3 Daughter 2																							Cycle 1									38	0.587306	0.301815	0						ID55194	55194	56	229	558.22	619.975	0	650	65
Cycle 4																							Cycle 1 Mother									39	0.349605	0.351459	0.160777						ID60310	60310	56	209	557.717	620.807	0	640	64
Cycle 4 Mother																							Cycle 1 Sister									40	0.304313	0.404897	0.298587						ID43788	43788	56	208	556.744	621.421	0	630	63
Cycle 4 Sister																							Cycle 1 Daughter 1									41	0.306584	0.52665	0.303887						ID44921	44921	56	193	557.614	621.272	0	620	62
Cycle 4 Daughter 1																							Cycle 1 Daughter 2									42	0.317051	0.616092	0.314488						ID46568	46568	56	186	558.314	620.81	0	610	61
Cycle 4 Daughter 2																							Cycle 2									43	0.321358	0.750533	0.300353						ID32269	32269	56	184	560.697	620.233	0	600	60
Cycle 5																							Cycle 2 Mother									44	0.304962	0.726204	0.378092						ID33363	33363	56	161	560.902	618.73	0	590	59
Cycle 5 Mother																							Cycle 2 Sister									45	0.311852	0.79881	0.333922						ID45603	45603	56	172	561.969	616.923	0	580	58
Cycle 5 Sister																							Cycle 2 Daughter 1									46	0.314967	0.783194	0.39576						ID42665	42665	56	160	562.778	614.689	0	570	57
Cycle 5 Daughter 1																							Cycle 2 Daughter 2									47	0.320612	0.791798	0.402827						ID32474	32474	56	161	563.307	614.701	0	560	56
Cycle 5 Daughter 2																							Cycle 3									48	0.31174	0.859613	0.386926						ID45134	45134	56	165	563.004	612.496	0	550	55
																							Cycle 3 Mother									49	0.30231	0.856461	0.40106						ID42568	42568	56	181	562.095	612.319	0	540	54
																							Cycle 3 Sister									50	0.306405	0.90169	0.385159						ID49039	49039	56	187	563.471	611.748	0	530	53
																							Cycle 3 Daughter 1									51	0.330965	1	0.35159						ID45804	45804	56	201	564.171	609.534	0	520	52
																							Cycle 3 Daughter 2									52	0.286762	0.925788	0.40636						ID34097	34097	56	186	564.714	610.204	0	510	51
																							Cycle 4									53	0.302537	0.902662	0.355124						ID32491	32491	56	196	564.159	609.395	0	500	50
																							Cycle 4 Mother									54	0.297368	0.713257	0.337456						ID41638	41638	56	204	566.443	608.227	0	490	49
																							Cycle 4 Sister									55	0.305822	0.401965	0.279152						ID35274	35274	56	200	568.341	607.477	0	480	48
																							Cycle 4 Daughter 1									56	0.279723	0.063952	0.261484						ID36245	36245	56	202	568.855	608.093	0	470	47
																							Cycle 4 Daughter 2									57	0.245113	0.0274299	0.254417						ID37463	37463	56	199	569.673	607.506	0	460	46
																							Cycle 5									58	0.251021	0.0269235	0.291519						ID31588	31588	56	183	571.2	606.78	0	450	45
																							Cycle 5 Mother									59	0.254542	0.0189832	0.257951						ID34627	34627	56	194	573.378	605.598	0	440	44
																							Cycle 5 Sister									60	0.252207	0.0273933	0.340989						ID31018	31018	56	171	574.489	605.914	0	430	43
																							Cycle 5 Daughter 1									61	0.241389	0.0190905	0.348057						ID33169	33169	56	175	574.426	604.387	0	420	42
																							Cycle 5 Daughter 2									62	0.207245	0.0139168	0.385159						ID33568	33568	56	174	573.62	603.558	0	410	41
																																63	0.196094	0.0199643	0.422261						ID31908	31908	56	170	574.07	601.514	0	400	40
																																64	0.191107	0.0160958	0.431095						ID36130	36130	56	136	575.153	600.053	0	390	39
																																65	0.20284	0.0174715	0.5						ID29068	29068	56	88	571.857	602.859	0	380	38
																																66	0.186589	0.0171315	0.507067						ID32139	32139	56	147	571.12	608.826	0	370	37
																																67	0.204608	0.0109937	0.484099						ID32669	32669	56	183	574.832	610.613	0	360	36
																																68	0.187985	0.00845113	0.542403						ID47805	47805	56	372	574.156	615.129	0	350	35
																																69	0.192633	0.00560521	0.579505						ID38609	38609	56	351	575.476	616	0	340	34
																																70	0.19756	0.00426471	0.561837						ID31930	31930	56	337	576.177	618.29	0	330	33
																																71	0.23811	0.00687099	0.522968						ID40352	40352	56	359	577.531	618.234	0	320	32
																																72	0.261545	0.012536	0.515901						ID11713	11713	56	340	578.684	620.107	0	310	31
																																73	0.272253	0.0185993	0.581272						ID11761	11761	56	349	579.41	620.652	0	300	30
																																74	0.273385	0.00684409	0.602473						ID11650	11650	56	333	579.449	621.251	0	290	29
																																75	0.283206	0.0075466	0.597173						ID19962	19962	56	313	579.49	621.773	0	280	28
																																76	0.294556	0.0076533	0.537102						ID14403	14403	56	312	580.031	621.718	0	270	27
																																77	0.337684	0.0064023	0.491166						ID12241	12241	56	301	582.307	622.272	0	260	26
																																78	0.331198	0	0.522968						ID14909	14909	56	299	581.922	623.005	0	250	25
																																79	0.390292	0.0108184	0.489399						ID12513	12513	56	298	577.202	624.241	0	240	24
																																80	0.449308	0.00501425	0.446996						ID12149	12149	56	318	575.957	624.68	0	230	23
																																81	0.497128	0.0026985	0.432862						ID9298	9298	56	286	577.008	625.608	0	220	22
																																82	0.489323	0.00695118	0.420495						ID9475	9475	56	321	578.927	625.087	0	210	21
																																83	0.534675	0.0235602	0.416961						ID20115	20115	56	291	580.155	624.423	0	200	20
																																84	0.565955	0.0290277	0.390459						ID18525	18525	56	297	579.459	622.903	0	190	19
																																85	0.569377	0.0532995	0.413428						ID11935	11935	56	289	578.844	624.043	0	180	18
																																86	0.576658	0.0402857	0.409894						ID12070	12070	56	271	580.459	623.566	0	170	17
																																87	0.582301	0.0457847	0.402827						ID10627	10627	56	262	580.451	624.756	0	160	16
																																88	0.572014	0.0449375	0.431095						ID10588	10588	56	202	583.596	622.559	0	150	15
																																89	0.525572	0.0567483	0.508834						ID9225	9225	56	284	587.045	621.836	0	140	14
																																90	0.560596	0.0662414	0.489399						ID7414	7414	56	255	591.364	620.323	0	130	13
																																91	0.585047	0.0614446	0.44523						ID19649	19649	56	290	593.904	620.484	0	120	12
																																92	0.544233	0.0681371	0.522968						ID20362	20362	56	248	598.342	619.257	0	110	11
																																93	0.525191	0.072282	0.531802
																																94	0.482389	0.0816658	0.572438
																																95	0.436529	0.0907114	0.600707
																																96	0.422574	0.108991	0.606007
																																97	0.392085	0.13462	0.583039
																																98	0.389769	0.149507	0.519435
																																99	0.388503	0.175374	0.469965
																																100	0.389164	0.192342	0.482332
																																101	0.350931	0.109441	0.623675
																																102	0.785975	0.11773	0.167845
																																103	1	0.106232	0.107774
																																104	#N/A	#N/A	#N/A
																																105	#N/A	#N/A	#N/A
																																106	#N/A	#N/A	#N/A
																																107	#N/A	#N/A	#N/A
																																108	#N/A	#N/A	#N/A
																																109	#N/A	#N/A	#N/A
																																110	#N/A	#N/A	#N/A
																																111	#N/A	#N/A	#N/A
																																112	#N/A	#N/A	#N/A
																																113	#N/A	#N/A	#N/A
																																114	#N/A	#N/A	#N/A
																																115	#N/A	#N/A	#N/A
																																116	#N/A	#N/A	#N/A
																																117	#N/A	#N/A	#N/A
																																118	#N/A	#N/A	#N/A
																																119	#N/A	#N/A	#N/A
																																120	#N/A	#N/A	#N/A
																																121	#N/A	#N/A	#N/A
																																122	#N/A	#N/A	#N/A
																																123	#N/A	#N/A	#N/A
																																124	#N/A	#N/A	#N/A
																																125	#N/A	#N/A	#N/A
																																126	#N/A	#N/A	#N/A
																																127	#N/A	#N/A	#N/A
																																128	#N/A	#N/A	#N/A
																																129	#N/A	#N/A	#N/A
																																130	#N/A	#N/A	#N/A
																																131	#N/A	#N/A	#N/A
																																132	#N/A	#N/A	#N/A
																																133	#N/A	#N/A	#N/A
																																134	#N/A	#N/A	#N/A
																																135	#N/A	#N/A	#N/A
																																136	#N/A	#N/A	#N/A
																																137	#N/A	#N/A	#N/A
																																138	#N/A	#N/A	#N/A
																																139	#N/A	#N/A	#N/A
																																140	#N/A	#N/A	#N/A
																																141	#N/A	#N/A	#N/A
																																142	#N/A	#N/A	#N/A
																																143	#N/A	#N/A	#N/A
																																144	#N/A	#N/A	#N/A
																																145	#N/A	#N/A	#N/A
																																146	#N/A	#N/A	#N/A
																																147	#N/A	#N/A	#N/A
																																148	#N/A	#N/A	#N/A
																																149	#N/A	#N/A	#N/A
																																150	#N/A	#N/A	#N/A
																																151	#N/A	#N/A	#N/A
																																152	#N/A	#N/A	#N/A
																																153	#N/A	#N/A	#N/A
																																154	#N/A	#N/A	#N/A
																																155	#N/A	#N/A	#N/A
																																156	#N/A	#N/A	#N/A
																																157	#N/A	#N/A	#N/A
																																158	#N/A	#N/A	#N/A
																																159	#N/A	#N/A	#N/A
																																160	#N/A	#N/A	#N/A
																																161	#N/A	#N/A	#N/A
																																162	#N/A	#N/A	#N/A
																																163	#N/A	#N/A	#N/A
																																164	#N/A	#N/A	#N/A
																																165	#N/A	#N/A	#N/A
																																166	#N/A	#N/A	#N/A
																																167	#N/A	#N/A	#N/A
																																168	#N/A	#N/A	#N/A
																																169	#N/A	#N/A	#N/A
																																170	#N/A	#N/A	#N/A
																																171	#N/A	#N/A	#N/A
																																172	#N/A	#N/A	#N/A
																																173	#N/A	#N/A	#N/A
																																174	#N/A	#N/A	#N/A
																																175	#N/A	#N/A	#N/A
																																176	#N/A	#N/A	#N/A
																																177	#N/A	#N/A	#N/A
																																178	#N/A	#N/A	#N/A
																																179	#N/A	#N/A	#N/A
																																180	#N/A	#N/A	#N/A
																																181	#N/A	#N/A	#N/A
																																182	#N/A	#N/A	#N/A
																																183	#N/A	#N/A	#N/A
																																184	#N/A	#N/A	#N/A
																																185	#N/A	#N/A	#N/A
																																186	#N/A	#N/A	#N/A
																																187	#N/A	#N/A	#N/A
																																188	#N/A	#N/A	#N/A
																																189	#N/A	#N/A	#N/A
																																190	#N/A	#N/A	#N/A
																																191	#N/A	#N/A	#N/A
																																192	#N/A	#N/A	#N/A
																																193	#N/A	#N/A	#N/A
																																194	#N/A	#N/A	#N/A
																																195	#N/A	#N/A	#N/A
																																196	#N/A	#N/A	#N/A
																																197	#N/A	#N/A	#N/A
																																198	#N/A	#N/A	#N/A
																																199	#N/A	#N/A	#N/A
																																200	#N/A	#N/A	#N/A
																																201	#N/A	#N/A	#N/A
																																202	#N/A	#N/A	#N/A
																																203	#N/A	#N/A	#N/A
																																204	#N/A	#N/A	#N/A
																																205	#N/A	#N/A	#N/A
																																206	#N/A	#N/A	#N/A
																																207	#N/A	#N/A	#N/A
																																208	#N/A	#N/A	#N/A
																																209	#N/A	#N/A	#N/A
																																210	#N/A	#N/A	#N/A
																																211	#N/A	#N/A	#N/A
																																212	#N/A	#N/A	#N/A
																																213	#N/A	#N/A	#N/A
																																214	#N/A	#N/A	#N/A
																																215	#N/A	#N/A	#N/A
																																216	#N/A	#N/A	#N/A
																																217	#N/A	#N/A	#N/A
																																218	#N/A	#N/A	#N/A
																																219	#N/A	#N/A	#N/A
																																220	#N/A	#N/A	#N/A
																																221	#N/A	#N/A	#N/A
																																222	#N/A	#N/A	#N/A
																																223	#N/A	#N/A	#N/A
																																224	#N/A	#N/A	#N/A
																																225	#N/A	#N/A	#N/A
																																226	#N/A	#N/A	#N/A
																																227	#N/A	#N/A	#N/A
																																228	#N/A	#N/A	#N/A
																																229	#N/A	#N/A	#N/A
																																230	#N/A	#N/A	#N/A
																																231	#N/A	#N/A	#N/A
																																232	#N/A	#N/A	#N/A
																																233	#N/A	#N/A	#N/A
																																234	#N/A	#N/A	#N/A
																																235	#N/A	#N/A	#N/A
																																236	#N/A	#N/A	#N/A
																																237	#N/A	#N/A	#N/A
																																238	#N/A	#N/A	#N/A
																																239	#N/A	#N/A	#N/A
																																240	#N/A	#N/A	#N/A
																																241	#N/A	#N/A	#N/A
																																242	#N/A	#N/A	#N/A
																																243	#N/A	#N/A	#N/A
																																244	#N/A	#N/A	#N/A
																																245	#N/A	#N/A	#N/A
																																246	#N/A	#N/A	#N/A
																																247	#N/A	#N/A	#N/A
																																248	#N/A	#N/A	#N/A
																																249	#N/A	#N/A	#N/A
																																250	#N/A	#N/A	#N/A
																																251	#N/A	#N/A	#N/A
																																252	#N/A	#N/A	#N/A
																																253	#N/A	#N/A	#N/A
																																254	#N/A	#N/A	#N/A
																																255	#N/A	#N/A	#N/A
																																256	#N/A	#N/A	#N/A
																																257	#N/A	#N/A	#N/A
																																258	#N/A	#N/A	#N/A
																																259	#N/A	#N/A	#N/A
																																260	#N/A	#N/A	#N/A
																																261	#N/A	#N/A	#N/A
																																262	#N/A	#N/A	#N/A
																																263	#N/A	#N/A	#N/A
																																264	#N/A	#N/A	#N/A
																																265	#N/A	#N/A	#N/A
																																266	#N/A	#N/A	#N/A
																																267	#N/A	#N/A	#N/A
																																268	#N/A	#N/A	#N/A
																																269	#N/A	#N/A	#N/A
																																270	#N/A	#N/A	#N/A
																																271	#N/A	#N/A	#N/A
																																272	#N/A	#N/A	#N/A
																																273	#N/A	#N/A	#N/A
																																274	#N/A	#N/A	#N/A
																																275	#N/A	#N/A	#N/A
																																276	#N/A	#N/A	#N/A
																																277	#N/A	#N/A	#N/A
																																278	#N/A	#N/A	#N/A
																																279	#N/A	#N/A	#N/A
																																280	#N/A	#N/A	#N/A
																																281	#N/A	#N/A	#N/A
																																282	#N/A	#N/A	#N/A
																																283	#N/A	#N/A	#N/A
																																284	#N/A	#N/A	#N/A
																																285	#N/A	#N/A	#N/A
																																286	#N/A	#N/A	#N/A
																																287	#N/A	#N/A	#N/A
[truncated: 46 more columns]

## Sheet: 47
Analysis Parameters (TrackMate frame)			Note: TrackMate frames are ImageJ hyperstack frames -1 (start at 0)																				Data for export							Graphing parameters		Frame	DF/Dfmax mean ch1	DF/Dfmax mean ch2	D/Dmax Area						LABEL	ID	TRACK_ID	QUALITY	POSITION_X	POSITION_Y	POSITION_Z	POSITION_T	FRAME
Cycle ends (ch1 max, area min)																														Mean ch1 MAX	3672.51	0	0.320689	0.20339	0.262931						ID422517	422517	47	123	532.448	759.9	0	2870	287
End cycle 0	95																						Track ID	47						Mean ch1 MIN	937.455	1	0.318466	0.25443	0.336207						ID421792	421792	47	120	531.876	759.788	0	2860	286
End cycle 1	200																													Mean ch2 MAX	2318.3	2	0.285236	0.29059	0.31681						ID419574	419574	47	122	529.403	759.226	0	2850	285
End cycle 2																							Cell cycle measurements							Mean ch2 MIN	605.199	3	0.277695	0.299205	0.344828						ID412394	412394	47	115	527.641	759.415	0	2840	284
End cycle 3																							Cycle 1							Area MAX	119.088	4	0.264915	0.274112	0.405172						ID412654	412654	47	121	526.747	758.571	0	2830	283
End cycle 4																							Cycle 1 G1	9.33333						Area MIN	27.2992	5	0.267848	0.286709	0.344828						ID408886	408886	47	130	526.553	759.126	0	2820	282
End cycle 5																							Cycle 1 S	5.5								6	0.247976	0.306173	0.372845						ID401575	401575	47	137	526.748	758.81	0	2810	281
Transitions																							Cycle 1 G2	2.5				Frames for graphing				7	0.232167	0.305635	0.392241						ID406528	406528	47	137	526.18	760.557	0	2800	280
Cycle 1																							Cycle 1 Total	17.3333					DF/Dfmax	DF/Dfmax	D/Dmax	8	0.195155	0.30134	0.338362						ID401227	401227	47	141	525.851	761.003	0	2790	279
G1->S	152																						Cycle 2					Frame	mean ch1	mean ch2	Area	9	0.207247	0.305649	0.411638						ID404771	404771	47	135	525.052	764.117	0	2780	278
S->G2	185																						Cycle 2 G1				End cycle 0	95	0.755618	0.0631817	0.168103	10	0.183529	0.339409	0.390086						ID403684	403684	47	141	523.669	765.4	0	2770	277
Cycle 2																							Cycle 2 S				Cycle 1 G1->S	152	0.128654	0.373399	0.413793	11	0.159	0.333453	0.411638						ID399890	399890	47	154	522.341	765.563	0	2760	276
G1->S																							Cycle 2 G2				Cycle 1 S->G2	185	0.346289	0.0170753	0.74569	12	0.142241	0.290174	0.5						ID398370	398370	47	147	520.944	766.502	0	2750	275
S->G2																							Cycle 2 Total				End cycle 1	200	1	0.0936759	0.24569	13	0.150279	0.321446	0.422414						ID393316	393316	47	157	519.743	767.949	0	2740	274
Cycle 3																							Cycle 3				Cycle 2 G1->S	#N/A	#N/A	#N/A	#N/A	14	0.140337	0.341611	0.413793						ID387644	387644	47	144	519.09	769.315	0	2730	273
G1->S																							Cycle 3 G1				Cycle 2 S->G2	#N/A	#N/A	#N/A	#N/A	15	0.107212	0.325194	0.502155						ID391093	391093	47	141	517.721	771.352	0	2720	272
S->G2																							Cycle 3 S				End cycle 2	#N/A	#N/A	#N/A	#N/A	16	0.100011	0.317311	0.573276						ID389635	389635	47	154	517.047	773.297	0	2710	271
Cycle 4																							Cycle 3 G2				Cycle 3 G1->S	#N/A	#N/A	#N/A	#N/A	17	0.104938	0.333263	0.523707						ID381866	381866	47	150	517.084	773.814	0	2700	270
G1->S																							Cycle 3 Total				Cycle 3 S->G2	#N/A	#N/A	#N/A	#N/A	18	0.0961676	0.332531	0.510776						ID378829	378829	47	149	517.173	774.479	0	2690	269
S->G2																							Cycle 4				End cycle 3	#N/A	#N/A	#N/A	#N/A	19	0.0831191	0.362219	0.49569						ID375816	375816	47	127	516.282	775.857	0	2680	268
Cycle 5																							Cycle 4 G1				Cycle 4 G1->S	#N/A	#N/A	#N/A	#N/A	20	0.0975712	0.411018	0.446121						ID369796	369796	47	135	517.1	776.927	0	2670	267
G1->S																							Cycle 4 S				Cycle 4 S->G2	#N/A	#N/A	#N/A	#N/A	21	0.0883083	0.389168	0.456897						ID369092	369092	47	141	516.776	777.699	0	2660	266
S->G2																							Cycle 4 G2				End cycle 4	#N/A	#N/A	#N/A	#N/A	22	0.0788707	0.443244	0.420259						ID371074	371074	47	144	516.64	778.563	0	2650	265
Lineage Track IDs																							Cycle 4 Total				Cycle 5 G1->S	#N/A	#N/A	#N/A	#N/A	23	0.0912485	0.472809	0.411638						ID369903	369903	47	148	516.677	778.496	0	2640	264
Cycle 1																							Cycle 5				Cycle 5 S->G2	#N/A	#N/A	#N/A	#N/A	24	0.0877317	0.483216	0.435345						ID364478	364478	47	153	516.627	778.205	0	2630	263
Cycle 1 Mother																							Cycle 5 G1				End cycle 5	#N/A	#N/A	#N/A	#N/A	25	0.088449	0.535308	0.372845						ID362185	362185	47	149	516.097	778.879	0	2620	262
Cycle 1 Sister																							Cycle 5 S									26	0.106645	0.631664	0.306034						ID357172	357172	47	140	516.358	778.852	0	2610	261
Cycle 1 Daughter 1																							Cycle 5 G2									27	0.101244	0.605884	0.334052						ID350810	350810	47	147	517.178	778.26	0	2600	260
Cycle 1 Daughter 2																							Cycle 5 Total									28	0.108045	0.652923	0.303879						ID349960	349960	47	137	516.655	778.414	0	2590	259
Cycle 2																																29	0.10446	0.70988	0.25431						ID346109	346109	47	136	514.805	778.447	0	2580	258
Cycle 2 Mother																							Start times (h)									30	0.0844516	0.740851	0.293103						ID348155	348155	47	147	515.661	777.261	0	2570	257
Cycle 2 Sister																							Cycle 1	16								31	0.085061	0.736901	0.340517						ID347682	347682	47	133	517.113	775.8	0	2560	256
Cycle 2 Daughter 1																							Cycle 2	33.5								32	0.0733721	0.750203	0.353448						ID344645	344645	47	140	517.383	774.145	0	2550	255
Cycle 2 Daughter 2																							Cycle 3									33	0.0782875	0.735067	0.3125						ID337203	337203	47	147	518.784	773.963	0	2540	254
Cycle 3																							Cycle 4									34	0.0765225	0.774623	0.318966						ID334425	334425	47	154	517.429	773.573	0	2530	253
Cycle 3 Mother																							Cycle 5									35	0.0475785	0.732059	0.44181						ID327800	327800	47	156	517.684	772.787	0	2520	252
Cycle 3 Sister																																36	0.0508371	0.705146	0.482759						ID333510	333510	47	159	518.9	771.446	0	2510	251
Cycle 3 Daughter 1																							Lineage Track IDs									37	0.0403619	0.712376	0.489224						ID324442	324442	47	156	518.525	772.198	0	2500	250
Cycle 3 Daughter 2																							Cycle 1									38	0.0462168	0.739253	0.446121						ID322103	322103	47	153	518.169	772.716	0	2490	249
Cycle 4																							Cycle 1 Mother									39	0.0466021	0.717829	0.459052						ID322675	322675	47	165	517.271	774.377	0	2480	248
Cycle 4 Mother																							Cycle 1 Sister									40	0.0444904	0.711755	0.461207						ID324773	324773	47	154	517.371	774.11	0	2470	247
Cycle 4 Sister																							Cycle 1 Daughter 1									41	0.0311322	0.691116	0.502155						ID312200	312200	47	152	516.765	775.181	0	2460	246
Cycle 4 Daughter 1																							Cycle 1 Daughter 2									42	0.0248468	0.632717	0.536638						ID318880	318880	47	149	516.358	775.573	0	2450	245
Cycle 4 Daughter 2																							Cycle 2									43	0.0295358	0.633957	0.612069						ID310854	310854	47	142	515.519	775.891	0	2440	244
Cycle 5																							Cycle 2 Mother									44	0.0354766	0.600171	0.603448						ID317518	317518	47	147	515.474	776.833	0	2430	243
Cycle 5 Mother																							Cycle 2 Sister									45	0.0334146	0.592602	0.633621						ID311430	311430	47	135	514.421	775.616	0	2420	242
Cycle 5 Sister																							Cycle 2 Daughter 1									46	0.0329321	0.611014	0.614224						ID306363	306363	47	137	515.615	774.962	0	2410	241
Cycle 5 Daughter 1																							Cycle 2 Daughter 2									47	0.0266244	0.594199	0.68319						ID301071	301071	47	147	515.75	773.569	0	2400	240
Cycle 5 Daughter 2																							Cycle 3									48	0.023952	0.576442	0.693966						ID331054	331054	47	136	516.632	772.777	0	2390	239
																							Cycle 3 Mother									49	0.0253112	0.566298	0.689655						ID301250	301250	47	145	516.829	772.367	0	2380	238
																							Cycle 3 Sister									50	0.0245556	0.561292	0.734914						ID296883	296883	47	126	515.323	773.625	0	2370	237
																							Cycle 3 Daughter 1									51	0.0317445	0.571964	0.743534						ID304560	304560	47	124	515.338	772.445	0	2360	236
																							Cycle 3 Daughter 2									52	0.0268572	0.555625	0.721983						ID323954	323954	47	109	514.742	772.743	0	2350	235
																							Cycle 4									53	0.037598	0.537662	0.704741						ID293029	293029	47	114	515.485	772.7	0	2340	234
																							Cycle 4 Mother									54	0.0420085	0.33648	0.627155						ID295556	295556	47	116	515.259	772.786	0	2330	233
																							Cycle 4 Sister									55	0.044789	0.0830002	0.56681						ID295973	295973	47	125	515.952	772.608	0	2320	232
																							Cycle 4 Daughter 1									56	0.0754091	0.0240649	0.407328						ID292491	292491	47	124	516.771	772.498	0	2310	231
																							Cycle 4 Daughter 2									57	0.0741293	0.0124706	0.368534						ID289201	289201	47	134	514.762	776.234	0	2300	230
																							Cycle 5									58	0.0670834	0.00886225	0.461207						ID287298	287298	47	145	515.127	777.73	0	2290	229
																							Cycle 5 Mother									59	0.0753416	0.00755183	0.400862						ID282384	282384	47	137	513.974	779.573	0	2280	228
																							Cycle 5 Sister									60	0.0645877	0.0069475	0.525862						ID281120	281120	47	138	513.98	780.264	0	2270	227
																							Cycle 5 Daughter 1									61	0.0607109	0.0060656	0.545259						ID278327	278327	47	135	514.681	779.363	0	2260	226
																							Cycle 5 Daughter 2									62	0.0748014	0.00576026	0.553879						ID277081	277081	47	137	515.254	776.511	0	2250	225
																																63	0.0836303	0.00886925	0.532328						ID273184	273184	47	129	514.292	776.921	0	2240	224
																																64	0.0826635	0.00961202	0.625						ID270312	270312	47	136	515.052	777.606	0	2230	223
																																65	0.0990547	0.0136721	0.633621						ID271024	271024	47	133	514.522	778.092	0	2220	222
																																66	0.103046	0.0142998	0.693966						ID268783	268783	47	132	513.572	778.844	0	2210	221
																																67	0.106288	0.0174187	0.715517						ID266498	266498	47	156	513.93	776.695	0	2200	220
																																68	0.106536	0.0123021	0.717672						ID267388	267388	47	146	514.104	774.82	0	2190	219
																																69	0.119357	0.0144071	0.637931						ID258591	258591	47	151	513.559	773.75	0	2180	218
																																70	0.127921	0.0120079	0.69181						ID260396	260396	47	162	512.896	771.636	0	2170	217
																																71	0.141508	0.0135037	0.702586						ID258973	258973	47	154	511.677	770.369	0	2160	216
																																72	0.162379	0.019497	0.650862						ID257157	257157	47	160	512.596	768.441	0	2150	215
																																73	0.176905	0.0221893	0.62069						ID252404	252404	47	156	512.193	767.343	0	2140	214
																																74	0.19293	0.0279736	0.603448						ID251256	251256	47	151	511.927	768.027	0	2130	213
																																75	0.200429	0.0305896	0.655172						ID250749	250749	47	148	511.5	768.691	0	2120	212
																																76	0.226619	0.0295564	0.592672						ID251700	251700	47	159	511.134	768.584	0	2110	211
																																77	0.227178	0.0296364	0.668103						ID251616	251616	47	149	511.052	768.994	0	2100	210
																																78	0.218229	0.0245011	0.719828						ID245335	245335	47	167	509.598	769.624	0	2090	209
																																79	0.225096	0.0250547	0.75						ID242447	242447	47	157	510.623	768.225	0	2080	208
																																80	0.242841	0.024411	0.706897						ID246299	246299	47	163	510.456	766.74	0	2070	207
																																81	0.224467	0.0299689	0.706897						ID237099	237099	47	165	509.342	767.12	0	2060	206
																																82	0.255824	0.0238731	0.696121						ID239191	239191	47	179	508.976	766.938	0	2050	205
																																83	0.253537	0.0292429	0.674569						ID236647	236647	47	167	507.747	765.922	0	2040	204
																																84	0.27268	0.044208	0.709052						ID231058	231058	47	147	507.517	764.761	0	2030	203
																																85	0.256376	0.0401694	0.706897						ID244044	244044	47	107	507.352	762.832	0	2020	202
																																86	0.266614	0.041025	0.702586						ID235797	235797	47	176	510.348	770.772	0	2010	201
																																87	0.259608	0.0463884	0.793103						ID236149	236149	47	125	509.046	772.281	0	2000	200
																																88	0.284187	0.0567466	0.704741						ID231588	231588	47	298	508.582	765.409	0	1990	199
																																89	0.287401	0.0656956	0.734914						ID237196	237196	47	264	508.713	764.806	0	1980	198
																																90	0.294343	0.0669038	0.6875						ID227012	227012	47	260	509.909	763.998	0	1970	197
																																91	0.300257	0.0687946	0.724138						ID223324	223324	47	252	508.803	764.089	0	1960	196
																																92	0.318358	0.0993339	0.676724						ID221935	221935	47	254	508.583	764.097	0	1950	195
																																93	0.319918	0.0904205	0.681034						ID219496	219496	47	232	507.992	764.453	0	1940	194
																																94	0.316662	0.0491393	0.732759						ID215284	215284	47	246	506.76	762.703	0	1930	193
																																95	0.755618	0.0631817	0.168103						ID212092	212092	47	226	506.865	762.194	0	1920	192
																																96	0.722052	0.0656148	0.221983						ID214861	214861	47	209	506.108	761.224	0	1910	191
																																97	0.604652	0.0993199	0						ID209763	209763	47	213	505.853	762.308	0	1900	190
																																98	0.324273	0.094031	0.153017						ID210466	210466	47	213	506.314	764.421	0	1890	189
																																99	0.292095	0.125174	0.237069						ID207807	207807	47	208	506.23	764.169	0	1880	188
																																100	0.323695	0.150184	0.206897						ID208726	208726	47	227	507.347	763.677	0	1870	187
																																101	0.359853	0.180873	0.209052						ID205297	205297	47	243	505.65	762.937	0	1860	186
																																102	0.371988	0.198654	0.206897						ID196005	196005	47	242	504.416	763.226	0	1850	185
																																103	0.352816	0.186096	0.211207						ID200418	200418	47	227	505.296	762.872	0	1840	184
																																104	0.38561	0.221121	0.178879						ID199188	199188	47	219	504.813	763.347	0	1830	183
																																105	0.370608	0.214623	0.198276						ID200313	200313	47	223	504.946	762.227	0	1820	182
																																106	0.394239	0.224818	0.19181						ID195247	195247	47	224	504.309	762.158	0	1810	181
																																107	0.36577	0.264602	0.206897						ID190890	190890	47	228	502.831	762.48	0	1800	180
																																108	0.381695	0.246952	0.217672						ID193784	193784	47	241	502.242	763.314	0	1790	179
																																109	0.35695	0.265224	0.228448						ID192989	192989	47	220	502.451	763.426	0	1780	178
																																110	0.379541	0.272085	0.219828						ID192703	192703	47	201	502.405	762.786	0	1770	177
																																111	0.355675	0.298471	0.196121						ID194908	194908	47	196	501.042	763.619	0	1760	176
																																112	0.370164	0.30933	0.243534						ID190871	190871	47	173	499.485	763.344	0	1750	175
																																113	0.330892	0.323441	0.230603						ID190030	190030	47	153	498.82	764.586	0	1740	174
																																114	0.309465	0.317223	0.256466						ID195527	195527	47	138	497.518	766.044	0	1730	173
																																115	0.296414	0.319297	0.280172						ID184390	184390	47	131	497.529	767.257	0	1720	172
																																116	0.296608	0.323849	0.239224						ID176889	176889	47	139	496.885	767.705	0	1710	171
																																117	0.30774	0.324316	0.31681						ID180836	180836	47	141	495.831	768.368	0	1700	170
																																118	0.277896	0.321146	0.286638						ID180815	180815	47	127	494.043	769.908	0	1690	169
																																119	0.273265	0.369451	0.321121						ID182898	182898	47	137	492.771	770.116	0	1680	168
																																120	0.286508	0.385863	0.267241						ID180518	180518	47	130	492.466	768.729	0	1670	167
																																121	0.265819	0.398335	0.260776						ID174031	174031	47	136	492.685	768.487	0	1660	166
																																122	0.300886	0.400343	0.219828						ID180433	180433	47	129	493.286	768.004	0	1650	165
																																123	0.279134	0.446301	0.228448						ID172173	172173	47	127	493.919	769.013	0	1640	164
																																124	0.285017	0.449712	0.25431						ID172146	172146	47	145	493.453	767.974	0	1630	163
																																125	0.298475	0.498183	0.189655						ID170339	170339	47	151	493.334	768.579	0	1620	162
																																126	0.299891	0.517207	0.198276						ID166424	166424	47	152	491.575	767.723	0	1610	161
																																127	0.294939	0.531729	0.204741						ID164069	164069	47	168	491.507	766.797	0	1600	160
																																128	0.280221	0.506932	0.217672						ID160819	160819	47	165	493.864	765.443	0	1590	159
																																129	0.257526	0.509423	0.247845						ID160648	160648	47	152	494.377	764.302	0	1580	158
																																130	0.237893	0.49679	0.278017						ID160953	160953	47	171	494.34	763.025	0	1570	157
																																131	0.257224	0.496641	0.25431						ID159352	159352	47	159	493.849	762.37	0	1560	156
																																132	0.235539	0.500944	0.258621						ID158885	158885	47	163	493.901	761.614	0	1550	155
																																133	0.241857	0.520953	0.260776						ID156671	156671	47	154	493.156	761.9	0	1540	154
																																134	0.253893	0.56092	0.256466						ID152074	152074	47	160	493.184	761.633	0	1530	153
																																135	0.25797	0.614484	0.200431						ID149485	149485	47	165	491.558	762.01	0	1520	152
																																136	0.233796	0.530676	0.215517						ID151913	151913	47	159	491.016	763.683	0	1510	151
																																137	0.232696	0.571672	0.327586						ID146760	146760	47	150	489.746	765.573	0	1500	150
																																138	0.252063	0.618178	0.290948						ID152178	152178	47	131	488.174	765.776	0	1490	149
																																139	0.23385	0.620958	0.327586						ID147003	147003	47	135	487.448	764.83	0	1480	148
																																140	0.203496	0.610304	0.344828						ID147619	147619	47	148	484.812	765.939	0	1470	147
																																141	0.201594	0.63903	0.390086						ID145753	145753	47	147	483.924	766.826	0	1460	146
																																142	0.17465	0.612142	0.418103						ID137933	137933	47	162	482.973	766.393	0	1450	145
																																143	0.177888	0.564656	0.450431						ID145742	145742	47	167	481.219	764.707	0	1440	144
																																144	0.16877	0.625859	0.409483						ID143259	143259	47	171	480.64	764.432	0	1430	143
																																145	0.169884	0.640657	0.377155						ID145788	145788	47	166	480.721	762.604	0	1420	142
																																146	0.186476	0.706142	0.31681						ID145954	145954	47	157	479.86	761.295	0	1410	141
																																147	0.18726	0.720838	0.323276						ID142536	142536	47	149	479.719	760.432	0	1400	140
																																148	0.18786	0.739447	0.293103						ID143370	143370	47	142	479.769	759.891	0	1390	139
																																149	0.190812	0.679807	0.284483						ID138694	138694	47	136	478.454	759.938	0	1380	138
																																150	0.169715	0.645676	0.355603						ID134010	134010	47	143	477.223	759.638	0	1370	137
																																151	0.138383	0.531276	0.394397						ID134495	134495	47	122	478.37	759.918	0	1360	136
																																152	0.128654	0.373399	0.413793						ID133936	133936	47	116	477.862	758.566	0	1350	135
																																153	0.145083	0.102067	0.396552						ID133479	133479	47	128	474.155	759.545	0	1340	134
																																154	0.15237	0.0143031	0.353448						ID131217	131217	47	127	472.891	760.577	0	1330	133
																																155	0.136477	0.00240995	0.413793						ID138033	138033	47	128	471.492	761.166	0	1320	132
																																156	0.143433	0.00195947	0.396552						ID129281	129281	47	129	471.776	762.235	0	1310	131
																																157	0.144852	0	0.418103						ID125557	125557	47	132	471.827	762.703	0	1300	130
																																158	0.15976	0.00238085	0.366379						ID125104	125104	47	125	472.438	762.572	0	1290	129
																																159	0.142112	0.00618762	0.413793						ID121447	121447	47	120	472.732	762.692	0	1280	128
																																160	0.147983	0.00648814	0.435345						ID118828	118828	47	116	473.342	763.6	0	1270	127
																																161	0.177344	0.00919305	0.355603						ID118257	118257	47	116	473.908	761.725	0	1260	126
																																162	0.201533	0.00120422	0.344828						ID116419	116419	47	118	474.283	761.412	0	1250	125
																																163	0.19675	0.00163112	0.321121						ID117239	117239	47	125	473.333	760.984	0	1240	124
																																164	0.243324	0.0125238	0.24569						ID118700	118700	47	122	472.971	760.779	0	1230	123
																																165	0.246791	0.00455846	0.247845						ID113986	113986	47	123	474.359	760.27	0	1220	122
																																166	0.248639	0.0119465	0.288793						ID111208	111208	47	131	473.924	760.827	0	1210	121
																																167	0.285055	0.00185291	0.252155						ID110971	110971	47	135	473.297	760.931	0	1200	120
																																168	0.273261	0.00658203	0.297414						ID105797	105797	47	146	472.919	761.602	0	1190	119
																																169	0.275747	0.00720597	0.247845						ID105045	105045	47	138	473.566	762.325	0	1180	118
																																170	0.300279	0.00278632	0.31681						ID111858	111858	47	140	473.33	763.444	0	1170	117
																																171	0.314381	0.00410989	0.3125						ID106295	106295	47	127	472.07	765.785	0	1160	116
																																172	0.334134	0.00650114	0.265086						ID106318	106318	47	135	471.032	767.232	0	1150	115
																																173	0.320718	0.000280064	0.303879						ID108200	108200	47	127	469.457	768.126	0	1140	114
																																174	0.323612	0.00824203	0.364224						ID106000	106000	47	120	469.388	768.37	0	1130	113
																																175	0.294382	0.0139837	0.454741						ID104053	104053	47	124	468.434	769.053	0	1120	112
																																176	0.281019	0.0136426	0.530172						ID101867	101867	47	117	467.307	768.622	0	1110	111
																																177	0.2901	0.0113077	0.560345						ID103801	103801	47	120	470.675	768.105	0	1100	110
																																178	0.269311	0.0147521	0.657328						ID104021	104021	47	121	470.582	769.157	0	1090	109
																																179	0.270171	0.0189143	0.74569						ID99228	99228	47	119	470.959	769.468	0	1080	108
																																180	0.298587	0.0131768	0.68319						ID98810	98810	47	116	471.241	768.178	0	1070	107
																																181	0.310339	0.0141468	0.685345						ID111691	111691	47	115	471.521	766.32	0	1060	106
																																182	0.339676	0.0156074	0.650862						ID95264	95264	47	115	470.962	766.813	0	1050	105
																																183	0.357271	0.0123892	0.650862						ID93615	93615	47	109	470.309	766.863	0	1040	104
																																184	0.360418	0.0146201	0.672414						ID89657	89657	47	121	470.069	767.332	0	1030	103
																																185	0.346289	0.0170753	0.74569						ID95767	95767	47	117	469.422	768.558	0	1020	102
																																186	0.351868	0.0245231	0.728448						ID92716	92716	47	119	469.917	768.696	0	1010	101
																																187	0.388033	0.0254071	0.685345						ID105625	105625	47	120	469.582	769.86	0	1000	100
																																188	0.427414	0.0355433	0.594828						ID95915	95915	47	126	469.804	771.122	0	990	99
																																189	0.455595	0.044067	0.633621						ID92085	92085	47	106	468.454	772.748	0	980	98
																																190	0.479516	0.0496716	0.62069						ID88938	88938	47	68	467.741	775.282	0	970	97
																																191	0.511026	0.0584996	0.607759						ID85437	85437	47	120	459.454	770.365	0	960	96
																																192	0.481533	0.0631275	0.668103						ID78248	78248	47	109	457.388	773.239	0	950	95
																																193	0.464708	0.0729478	0.771552						ID80027	80027	47	238	462.436	778.157	0	940	94
																																194	0.49706	0.0874594	0.719828						ID76533	76533	47	232	462.1	778.527	0	930	93
																																195	0.478494	0.0920891	0.786638						ID79558	79558	47	231	464.206	777.186	0	920	92
																																196	0.484269	0.100899	0.775862						ID76978	76978	47	240	464.84	775.948	0	910	91
																																197	0.479195	0.116518	0.801724						ID83317	83317	47	230	466.794	773.788	0	900	90
																																198	0.47969	0.118037	0.836207						ID75295	75295	47	239	466.169	773.739	0	890	89
																																199	0.440812	0.0563326	1						ID73344	73344	47	235	466.318	773.469	0	880	88
																																200	1	0.0936759	0.24569						ID81093	81093	47	252	466.935	774.918	0	870	87
																																201	0.7434	0.086199	0.471983						ID74529	74529	47	234	466.461	775.079	0	860	86
																																202	0.646096	0.0694088	0.163793						ID79279	79279	47	228	466.97	775.358	0	850	85
																																203	0.407959	0.0937824	0.327586						ID71830	71830	47	233	465.146	777.211	0	840	84
																																204	0.370554	0.113534	0.418103						ID74011	74011	47	226	465.778	779.311	0	830	83
																																205	0.352003	0.122652	0.474138						ID71962	71962	47	230	464.999	781.47	0	820	82
																																206	0.390645	0.150349	0.403017						ID69259	69259	47	235	465.174	783.354	0	810	81
																																207	0.387664	0.154304	0.403017						ID71549	71549	47	233	465.355	785.469	0	800	80
																																208	0.407178	0.181371	0.383621						ID68871	68871	47	245	465.25	786.029	0	790	79
																																209	0.388056	0.200354	0.428879						ID66453	66453	47	234	464.47	788.707	0	780	78
																																210	0.411029	0.206169	0.359914						ID65498	65498	47	223	464.416	790.159	0	770	77
																																211	0.427455	0.219827	0.390086						ID64415	64415	47	215	463.513	791.682	0	760	76
																																212	0.419102	0.242575	0.342672						ID64227	64227	47	224	464.581	792.389	0	750	75
																																213	0.404292	0.258705	0.359914						ID62684	62684	47	211	464.638	792.997	0	740	74
																																214	0.396882	0.255357	0.381466						ID63986	63986	47	212	463.468	793.119	0	730	73
																																215	0.381766	0.267911	0.392241						ID63511	63511	47	216	463.037	792.31	0	720	72
																																216	0.395619	0.285437	0.375						ID82669	82669	47	231	461.069	791.291	0	710	71
																																217	0.383171	0.297988	0.400862						ID73525	73525	47	231	460.649	789.564	0	700	70
																																218	0.360122	0.309296	0.362069						ID61291	61291	47	224	459.254	789.813	0	690	69
																																219	0.363607	0.343586	0.329741						ID62605	62605	47	240	460.315	789.147	0	680	68
																																220	0.344214	0.330669	0.385776						ID68678	68678	47	237	460.077	790.455	0	670	67
																																221	0.38337	0.381941	0.282328						ID59906	59906	47	229	460.041	791.507	0	660	66
																																222	0.376797	0.434826	0.278017						ID57734	57734	47	214	459.022	790.911	0	650	65
																																223	0.375348	0.429469	0.299569						ID64757	64757	47	214	459.622	791.474	0	640	64
																																224	0.349608	0.41976	0.273707						ID48396	48396	47	189	459.179	790.837	0	630	63
																																225	0.336019	0.455056	0.297414						ID49529	49529	47	201	460.347	790.713	0	620	62
																																226	0.341675	0.459602	0.275862						ID49796	49796	47	194	460.913	789.803	0	610	61
																																227	0.312969	0.486464	0.299569						ID36990	36990	47	192	461.421	789.066	0	600	60
																																228	0.297479	0.470684	0.278017						ID38722	38722	47	164	459.59	790.484	0	590	59
																																229	0.259078	0.46832	0.327586						ID49306	49306	47	178	460.164	791.06	0	580	58
																																230	0.288146	0.495414	0.295259						ID48014	48014	47	158	460.356	790.692	0	570	57
																																231	0.282363	0.527974	0.230603						ID37169	37169	47	166	462.274	790.125	0	560	56
																																232	0.298118	0.591599	0.239224						ID49042	49042	47	199	462.881	788.533	0	550	55
																																233	0.311686	0.607501	0.211207						ID47813	47813	47	212	463.787	786.796	0	540	54
																																234	0.291098	0.629548	0.202586						ID51733	51733	47	230	466.136	783.335	0	530	53
																																235	0.298203	0.631387	0.168103						ID49366	49366	47	237	466.775	780.934	0	520	52
																																236	0.224701	0.572637	0.228448						ID40539	40539	47	239	468.584	778.726	0	510	51
																																237	0.221677	0.56589	0.230603						ID37674	37674	47	239	468.147	776.056	0	500	50
																																238	0.184456	0.512442	0.334052						ID47547	47547	47	230	468.081	773.825	0	490	49
																																239	0.17022	0.551329	0.282328						ID40692	40692	47	233	467.755	772.299	0	480	48
																																240	0.161835	0.548302	0.327586						ID43191	43191	47	230	467.291	772.065	0	470	47
																																241	0.170469	0.602157	0.260776						ID42406	42406	47	216	467.04	770.853	0	460	46
																																242	0.184655	0.584638	0.271552						ID36253	36253	47	216	466.91	769	0	450	45
																																243	0.154224	0.577972	0.336207						ID39846	39846	47	211	466.822	767.412	0	440	44
																																244	0.135201	0.616191	0.30819						ID35495	35495	47	210	467.535	763.535	0	430	43
																																245	0.119824	0.590024	0.346983						ID37160	37160	47	196	470.081	759.297	0	420	42
																																246	0.0924119	0.603142	0.368534						ID38279	38279	47	187	469.935	756.677	0	410	41
																																247	0.0763358	0.58664	0.381466						ID37080	37080	47	173	469.516	754.482	0	400	40
																																248	0.0644198	0.569899	0.415948						ID40803	40803	47	175	469.52	752.34	0	390	39
																																249	0.080686	0.591712	0.366379						ID31402	31402	47	173	469.1	749.325	0	380	38
																																250	0.0684694	0.604516	0.37069						ID36120	36120	47	183	469.251	746.982	0	370	37
																																251	0.0602564	0.613659	0.381466						ID38121	38121	47	180	468.139	745.329	0	360	36
																																252	0.0559626	0.618193	0.385776						ID50435	50435	47	171	467.754	743.926	0	350	35
																																253	0.0543832	0.603943	0.353448						ID42402	42402	47	142	468.137	743.568	0	340	34
																																254	0.0438801	0.651169	0.334052						ID34995	34995	47	142	466.661	744.009	0	330	33
																																255	0.0486547	0.66921	0.31681						ID44235	44235	47	152	465.788	743.716	0	320	32
																																256	0.050633	0.717695	0.271552						ID16439	16439	47	149	466.667	741.762	0	310	31
																																257	0.0415147	0.686826	0.329741						ID15186	15186	47	138	466.766	739.934	0	300	30
																																258	0.0453968	0.680531	0.297414						ID15248	15248	47	130	465.754	739.616	0	290	29
																																259	0.0275242	0.692477	0.295259						ID22746	22746	47	138	465.708	738.832	0	280	28
																																260	0.0309883	0.680058	0.321121						ID18283	18283	47	146	464.971	735.979	0	270	27
																																261	0.0301516	0.675511	0.303879						ID15542	15542	47	140	464.84	735.174	0	260	26
																																262	0.0412483	0.680991	0.355603						ID18223	18223	47	155	465.376	734.984	0	250	25
																																263	0.0165464	0.657603	0.359914						ID15782	15782	47	169	463.72	735.725	0	240	24
																																264	0.0189455	0.656848	0.340517						ID15607	15607	47	167	463.434	734.412	0	230	23
																																265	0.016975	0.705487	0.327586						ID12330	12330	47	170	462.986	734.646	0	220	22
																																266	0.0176865	0.732338	0.314655						ID12650	12650	47	176	465.263	732.564	0	210	21
																																267	0.0284276	0.770013	0.282328						ID23186	23186	47	175	466.402	731.693	0	200	20
																																268	0.0236643	0.798049	0.258621						ID21585	21585	47	185	465.669	729.602	0	190	19
																																269	0.0136837	0.732305	0.349138						ID15239	15239	47	189	463.784	728.778	0	180	18
																																270	0.00764971	0.752702	0.353448						ID15350	15350	47	194	465.917	727.116	0	170	17
																																271	0.00882653	0.734148	0.375						ID14974	14974	47	204	464.215	725.661	0	160	16
																																272	0.00956963	0.745939	0.303879						ID13647	13647	47	190	464.264	724.973	0	150	15
																																273	0.00693493	0.71678	0.31681						ID11920	11920	47	168	465.161	722.548	0	140	14
																																274	0.0027164	0.712759	0.377155						ID10299	10299	47	170	465.041	722.304	0	130	13
																																275	0.00370577	0.728276	0.344828						ID22217	22217	47	183	464.749	721.716	0	120	12
																																276	0	0.751316	0.377155						ID22760	22760	47	166	466.279	722.484	0	110	11
																																277	0.013254	0.794524	0.323276						ID12863	12863	47	159	465.608	723.441	0	100	10
																																278	0.0199082	0.808204	0.290948						ID10004	10004	47	163	467.011	723.058	0	90	9
																																279	0.0140877	0.817714	0.301724						ID13201	13201	47	152	469.376	722.883	0	80	8
																																280	0.0304411	0.83581	0.284483						ID14145	14145	47	162	470.591	721.494	0	70	7
																																281	0.0249629	0.818809	0.286638						ID6956	6956	47	158	471.786	722.523	0	60	6
																																282	0.0377713	0.894705	0.247845						ID6172	6172	47	145	470.064	722.49	0	50	5
																																283	0.0473771	0.983389	0.226293						ID24416	24416	47	163	469.106	722.208	0	40	4
																																284	0.0370419	0.927595	0.206897						ID15725	15725	47	151	467.422	723.082	0	30	3
																																285	0.0446926	0.924944	0.217672						ID18268	18268	47	145	467.735	722.834	0	20	2
																																286	0.0443391	0.965397	0.219828						ID9866	9866	47	148	469.463	721.578	0	10	1
																																287	0.0406845	1	0.230603						ID13161	13161	47	130	469.585	721.614	0	0	0
[truncated: 46 more columns]

## Sheet: 5
Analysis Parameters (TrackMate frame)			Note: TrackMate frames are ImageJ hyperstack frames -1 (start at 0)																				Data for export							Graphing parameters		Frame	DF/Dfmax mean ch1	DF/Dfmax mean ch2	D/Dmax Area						LABEL	ID	TRACK_ID	QUALITY	POSITION_X	POSITION_Y	POSITION_Z	POSITION_T	FRAME
Cycle ends (ch1 max, area min)																														Mean ch1 MAX	3120.12	0	#N/A	#N/A	#N/A						ID192914	192914	5	112	460.835	692.143	0	1760	176
End cycle 0	34																						Track ID	5						Mean ch1 MIN	1216.51	1	#N/A	#N/A	#N/A						ID188466	188466	5	201	463.22	692.391	0	1750	175
End cycle 1	138																													Mean ch2 MAX	1520.95	2	0.0353792	0.0150842	0.581545						ID185721	185721	5	204	464.652	692.359	0	1740	174
End cycle 2																							Cell cycle measurements							Mean ch2 MIN	595.198	3	0.0426674	0.0147418	0.675966						ID193410	193410	5	194	465.888	691.713	0	1730	173
End cycle 3																							Cycle 1							Area MAX	116.912	4	0.0746881	0.0161179	0.596567						ID181933	181933	5	194	467.694	691.037	0	1720	172
End cycle 4																							Cycle 1 G1	8.5						Area MIN	24.7276	5	0.0872434	0.0147537	0.714592						ID174568	174568	5	186	468.178	691.327	0	1710	171
End cycle 5																							Cycle 1 S	4.83333								6	0.100439	0.0221793	0.624464						ID178094	178094	5	188	467.788	691.347	0	1700	170
Transitions																							Cycle 1 G2	3.83333				Frames for graphing				7	0.0745575	0.0111041	0.701717						ID177927	177927	5	169	469.177	691.082	0	1690	169
Cycle 1																							Cycle 1 Total	17.1667					DF/Dfmax	DF/Dfmax	D/Dmax	8	0.0778657	0.00925578	0.688841						ID180369	180369	5	153	469.523	690.378	0	1680	168
G1->S	86																						Cycle 2					Frame	mean ch1	mean ch2	Area	9	0.0964262	0.00613203	0.624464						ID177616	177616	5	147	469.571	689.187	0	1670	167
S->G2	115																						Cycle 2 G1				End cycle 0	34	0.699228	0.192184	0	10	0.0857736	0.00607107	0.744635						ID172240	172240	5	153	470.118	689.231	0	1660	166
Cycle 2																							Cycle 2 S				Cycle 1 G1->S	86	0.0482499	0.20041	0.517167	11	0.0996599	0.00746316	0.736052						ID177615	177615	5	159	470.486	688.635	0	1650	165
G1->S																							Cycle 2 G2				Cycle 1 S->G2	115	0.246182	0.00624367	0.73176	12	0.124944	0.00405988	0.723176						ID170540	170540	5	146	469.978	688.318	0	1640	164
S->G2																							Cycle 2 Total				End cycle 1	138	1	0.208988	0.392704	13	0.12192	0.0108676	0.809013						ID170351	170351	5	147	471.667	688.232	0	1630	163
Cycle 3																							Cycle 3				Cycle 2 G1->S	#N/A	#N/A	#N/A	#N/A	14	0.0891071	0.00520007	0.783262						ID168591	168591	5	159	471.396	689.767	0	1620	162
G1->S																							Cycle 3 G1				Cycle 2 S->G2	#N/A	#N/A	#N/A	#N/A	15	0.094647	0.0114285	0.875536						ID165479	165479	5	146	468.942	689.22	0	1610	161
S->G2																							Cycle 3 S				End cycle 2	#N/A	#N/A	#N/A	#N/A	16	0.0990728	0.0173166	0.907725						ID163433	163433	5	145	466.961	689.909	0	1600	160
Cycle 4																							Cycle 3 G2				Cycle 3 G1->S	#N/A	#N/A	#N/A	#N/A	17	0.103899	0.0168992	0.873391						ID159986	159986	5	149	467.006	690.832	0	1590	159
G1->S																							Cycle 3 Total				Cycle 3 S->G2	#N/A	#N/A	#N/A	#N/A	18	0.106057	0.0302712	0.948498						ID159788	159788	5	150	466.047	690.836	0	1580	158
S->G2																							Cycle 4				End cycle 3	#N/A	#N/A	#N/A	#N/A	19	0.116203	0.0337803	0.890558						ID160169	160169	5	149	465.12	691.949	0	1570	157
Cycle 5																							Cycle 4 G1				Cycle 4 G1->S	#N/A	#N/A	#N/A	#N/A	20	0.115999	0.0492952	0.935622						ID158577	158577	5	154	464.791	693.204	0	1560	156
G1->S																							Cycle 4 S				Cycle 4 S->G2	#N/A	#N/A	#N/A	#N/A	21	0.148024	0.0590191	0.888412						ID158155	158155	5	149	462.762	693.386	0	1550	155
S->G2																							Cycle 4 G2				End cycle 4	#N/A	#N/A	#N/A	#N/A	22	0.138669	0.0801415	0.854077						ID155612	155612	5	141	459.644	694.847	0	1540	154
Lineage Track IDs																							Cycle 4 Total				Cycle 5 G1->S	#N/A	#N/A	#N/A	#N/A	23	0.107587	0.0805828	0.903433						ID150563	150563	5	141	457.757	696.105	0	1530	153
Cycle 1																							Cycle 5				Cycle 5 S->G2	#N/A	#N/A	#N/A	#N/A	24	0.114748	0.0939865	0.963519						ID147743	147743	5	130	454.508	697.396	0	1520	152
Cycle 1 Mother																							Cycle 5 G1				End cycle 5	#N/A	#N/A	#N/A	#N/A	25	0.112478	0.116874	0.888412						ID150471	150471	5	143	454.141	699.075	0	1510	151
Cycle 1 Sister																							Cycle 5 S									26	0.140548	0.125848	0.781116						ID144775	144775	5	141	453.085	700.88	0	1500	150
Cycle 1 Daughter 1																							Cycle 5 G2									27	0.123397	0.149209	0.832618						ID150828	150828	5	139	452.246	700.508	0	1490	149
Cycle 1 Daughter 2																							Cycle 5 Total									28	0.138423	0.172317	0.740343						ID145007	145007	5	143	452.926	701.337	0	1480	148
Cycle 2																																29	0.127423	0.187015	0.77897						ID145717	145717	5	138	450.891	702.623	0	1470	147
Cycle 2 Mother																							Start times (h)									30	0.124136	0.204316	0.77897						ID143763	143763	5	134	450.881	703.325	0	1460	146
Cycle 2 Sister																							Cycle 1	5.83333								31	0.146773	0.224959	0.766094						ID135749	135749	5	137	450.61	703.679	0	1450	145
Cycle 2 Daughter 1																							Cycle 2	23.1667								32	0.243063	0.122386	0.474249						ID143855	143855	5	134	450.144	702.471	0	1440	144
Cycle 2 Daughter 2																							Cycle 3									33	0.722205	0.197649	0.182403						ID141036	141036	5	140	449.716	701.874	0	1430	143
Cycle 3																							Cycle 4									34	0.699228	0.192184	0						ID143781	143781	5	147	449.458	701.303	0	1420	142
Cycle 3 Mother																							Cycle 5									35	0.213354	0.173411	0.208155						ID143893	143893	5	146	448.312	699.046	0	1410	141
Cycle 3 Sister																																36	0.104767	0.20368	0.351931						ID140283	140283	5	120	447.463	697.044	0	1400	140
Cycle 3 Daughter 1																							Lineage Track IDs									37	0.0738731	0.244022	0.366953						ID140974	140974	5	104	448.247	694.205	0	1390	139
Cycle 3 Daughter 2																							Cycle 1									38	0.0711824	0.261991	0.377682						ID136132	136132	5	156	449.189	690.577	0	1380	138
Cycle 4																							Cycle 1 Mother									39	0.065476	0.276587	0.386266						ID131471	131471	5	297	446.489	691.983	0	1370	137
Cycle 4 Mother																							Cycle 1 Sister									40	0.0578117	0.280832	0.407725						ID131802	131802	5	284	446.584	691.654	0	1360	136
Cycle 4 Sister																							Cycle 1 Daughter 1									41	0.0385614	0.312975	0.388412						ID131364	131364	5	293	446.061	690.379	0	1350	135
Cycle 4 Daughter 1																							Cycle 1 Daughter 2									42	0.0488545	0.306998	0.405579						ID130717	130717	5	293	445.084	689.086	0	1340	134
Cycle 4 Daughter 2																							Cycle 2									43	0.0297791	0.318302	0.414163						ID128782	128782	5	286	445.775	687.972	0	1330	133
Cycle 5																							Cycle 2 Mother									44	0.0105507	0.34276	0.480687						ID135243	135243	5	256	444.528	687.484	0	1320	132
Cycle 5 Mother																							Cycle 2 Sister									45	0.0540589	0.385447	0.409871						ID127443	127443	5	266	445.03	688.805	0	1310	131
Cycle 5 Sister																							Cycle 2 Daughter 1									46	0.040784	0.411578	0.403433						ID124207	124207	5	256	445.309	689.207	0	1300	130
Cycle 5 Daughter 1																							Cycle 2 Daughter 2									47	0.10162	0.497991	0.293991						ID123851	123851	5	261	444.4	690.214	0	1290	129
Cycle 5 Daughter 2																							Cycle 3									48	0.099057	0.499262	0.358369						ID120975	120975	5	266	443.75	690.234	0	1280	128
																							Cycle 3 Mother									49	0.122233	0.556524	0.334764						ID118048	118048	5	265	442.345	691.048	0	1270	127
																							Cycle 3 Sister									50	0.147376	0.618352	0.276824						ID117573	117573	5	265	440.837	689.232	0	1260	126
																							Cycle 3 Daughter 1									51	0.187246	0.658505	0.27897						ID115706	115706	5	276	439.213	689.815	0	1250	125
																							Cycle 3 Daughter 2									52	0.112154	0.601402	0.373391						ID116615	116615	5	276	437.016	688.78	0	1240	124
																							Cycle 4									53	0.0851354	0.546843	0.429185						ID117937	117937	5	250	435.664	688.044	0	1230	123
																							Cycle 4 Mother									54	0.110884	0.609902	0.354077						ID113042	113042	5	270	435.234	685.571	0	1220	122
																							Cycle 4 Sister									55	0.0773394	0.630076	0.459227						ID109019	109019	5	234	435.033	685.699	0	1210	121
																							Cycle 4 Daughter 1									56	0.0517791	0.569752	0.570815						ID108901	108901	5	243	433.808	684.364	0	1200	120
																							Cycle 4 Daughter 2									57	0.0863022	0.591827	0.45279						ID103028	103028	5	229	433.546	683.138	0	1190	119
																							Cycle 5									58	0.0637464	0.62385	0.454936						ID101728	101728	5	248	433.833	681.935	0	1180	118
																							Cycle 5 Mother									59	0.0806247	0.661742	0.414163						ID109958	109958	5	221	435.329	681.152	0	1170	117
																							Cycle 5 Sister									60	0.0733129	0.674394	0.416309						ID104084	104084	5	235	435.965	680.983	0	1160	116
																							Cycle 5 Daughter 1									61	0.0477654	0.658213	0.44206						ID102684	102684	5	229	436.958	680.973	0	1150	115
																							Cycle 5 Daughter 2									62	0.0525591	0.678088	0.427039						ID106074	106074	5	235	437.616	680.418	0	1140	114
																																63	0.0253116	0.655366	0.482833						ID101640	101640	5	233	439.137	679.306	0	1130	113
																																64	0.0480281	0.641503	0.474249						ID102221	102221	5	258	438.87	677.882	0	1120	112
																																65	0.0343498	0.629644	0.534335						ID99078	99078	5	259	438.984	675.284	0	1110	111
																																66	0.0447561	0.708898	0.491416						ID101871	101871	5	252	439.379	674.868	0	1100	110
																																67	0.0305759	0.685777	0.577253						ID102136	102136	5	252	436.926	674.218	0	1090	109
																																68	0.0449867	0.725177	0.5						ID95487	95487	5	248	434.963	673.212	0	1080	108
																																69	0.0605877	0.780098	0.532189						ID94405	94405	5	248	434.617	671.128	0	1070	107
																																70	0.0244016	0.834742	0.5						ID109619	109619	5	241	433.643	668.28	0	1060	106
																																71	0.027057	0.76551	0.555794						ID92236	92236	5	229	433.301	667.711	0	1050	105
																																72	0.0465934	0.771689	0.54721						ID90650	90650	5	230	433.36	668.73	0	1040	104
																																73	0	0.775246	0.611588						ID88012	88012	5	209	433.448	670.341	0	1030	103
																																74	0.0239948	0.760116	0.560086						ID92875	92875	5	201	432.772	672.318	0	1020	102
																																75	0.0282321	0.814238	0.564378						ID90152	90152	5	205	434.319	672.933	0	1010	101
																																76	0.0349201	0.861168	0.532189						ID103620	103620	5	219	434.132	675.592	0	1000	100
																																77	0.0297676	0.801208	0.607296						ID90270	90270	5	204	434.702	677.469	0	990	99
																																78	0.0326984	0.842626	0.637339						ID89822	89822	5	211	437.419	677.869	0	980	98
																																79	0.0436987	0.872835	0.596567						ID87510	87510	5	205	437.774	678.997	0	970	97
																																80	0.0817875	0.880119	0.542918						ID84656	84656	5	197	437.418	680.683	0	960	96
																																81	0.0372549	0.94645	0.618026						ID76324	76324	5	188	437.796	682.484	0	950	95
																																82	0.0338857	0.919244	0.603004						ID78604	78604	5	191	439.957	683.727	0	940	94
																																83	0.0357019	0.895071	0.656652						ID74009	74009	5	191	440.835	684.134	0	930	93
																																84	0.0430561	0.809094	0.656652						ID77955	77955	5	205	443.51	682.41	0	920	92
																																85	0.043884	0.57641	0.633047						ID74900	74900	5	211	445.061	681.955	0	910	91
																																86	0.0482499	0.20041	0.517167						ID82210	82210	5	186	446.584	681.982	0	900	90
																																87	0.0435058	0.0547359	0.493562						ID72960	72960	5	198	446.953	682.74	0	890	89
																																88	0.0425347	0.0330921	0.560086						ID70914	70914	5	192	447.237	683.343	0	880	88
																																89	0.0525174	0.0278821	0.570815						ID80115	80115	5	178	447.541	683.523	0	870	87
																																90	0.0351262	0.0210066	0.532189						ID71668	71668	5	183	448.107	682.709	0	860	86
																																91	0.0440069	0.0233525	0.639485						ID77639	77639	5	209	447.728	681.374	0	850	85
																																92	0.0485664	0.0177088	0.611588						ID68951	68951	5	216	445.386	680.897	0	840	84
																																93	0.0692622	0.0229193	0.55794						ID71535	71535	5	213	445.652	679.229	0	830	83
																																94	0.0748255	0.0200075	0.555794						ID68692	68692	5	205	443.728	678.288	0	820	82
																																95	0.0770378	0.0298822	0.538627						ID65984	65984	5	206	443.103	677.214	0	810	81
																																96	0.0769566	0.0281806	0.583691						ID68036	68036	5	189	442.665	677.338	0	800	80
																																97	0.0756344	0.0281843	0.628755						ID65042	65042	5	202	442.102	677.732	0	790	79
																																98	0.0896307	0.0173125	0.639485						ID62363	62363	5	210	440.249	678.434	0	780	78
																																99	0.106463	0.0283203	0.607296						ID62260	62260	5	203	439.527	678.673	0	770	77
																																100	0.102248	0.0226608	0.678112						ID60608	60608	5	182	437.91	678.972	0	760	76
																																101	0.130207	0.00795991	0.603004						ID61018	61018	5	190	438.403	677.61	0	750	75
																																102	0.148335	0.00367134	0.592275						ID59619	59619	5	201	438.606	677.626	0	740	74
																																103	0.145318	0.00749128	0.633047						ID60896	60896	5	208	438.566	676.127	0	730	73
																																104	0.124639	0.0109664	0.73176						ID58224	58224	5	190	439.052	674.28	0	720	72
																																105	0.127448	0.0171267	0.706009						ID82349	82349	5	194	438.176	672.55	0	710	71
																																106	0.130062	0.0116272	0.759657						ID70032	70032	5	180	438.045	671.569	0	700	70
																																107	0.146661	0.0150065	0.783262						ID58543	58543	5	184	437.203	669.303	0	690	69
																																108	0.142866	0.0108503	0.796137						ID59467	59467	5	178	437.482	668.095	0	680	68
																																109	0.143243	0.0200386	0.821888						ID65305	65305	5	198	437.741	667.229	0	670	67
																																110	0.160071	0.007523	0.811159						ID57609	57609	5	178	439.142	667.185	0	660	66
																																111	0.144866	0.0050539	0.845494						ID55899	55899	5	185	439.067	666.81	0	650	65
																																112	0.166506	0.0037311	0.834764						ID61620	61620	5	176	440.67	665.448	0	640	64
																																113	0.223602	0	0.73176						ID45390	45390	5	178	441.683	662.886	0	630	63
																																114	0.223633	0.0110209	0.729614						ID46499	46499	5	163	443.041	661.581	0	620	62
																																115	0.246182	0.00624367	0.73176						ID47716	47716	5	169	443.342	660.782	0	610	61
																																116	0.269067	0.0168929	0.740343						ID33347	33347	5	161	445.12	659.052	0	600	60
																																117	0.285541	0.0281666	0.686695						ID34521	34521	5	162	447.881	657.22	0	590	59
																																118	0.264025	0.0276142	0.800429						ID46835	46835	5	168	450.18	655.631	0	580	58
																																119	0.293942	0.0404268	0.718884						ID44339	44339	5	168	452.979	655.551	0	570	57
																																120	0.302725	0.0522485	0.77897						ID33514	33514	5	196	453.997	656.824	0	560	56
																																121	0.335167	0.039875	0.73176						ID46501	46501	5	168	455.138	656.328	0	550	55
																																122	0.275873	0.055805	0.896996						ID44154	44154	5	150	454.125	656.244	0	540	54
																																123	0.325047	0.0522523	0.791845						ID49884	49884	5	165	456.285	656.522	0	530	53
																																124	0.311282	0.0598785	0.93133						ID47055	47055	5	151	455.683	656.865	0	520	52
																																125	0.311123	0.0752642	0.924893						ID36657	36657	5	130	456.31	657.736	0	510	51
																																126	0.319128	0.0840863	0.877682						ID33723	33723	5	127	456.347	657.464	0	500	50
																																127	0.372547	0.0985255	0.875536						ID43802	43802	5	142	455.743	657.183	0	490	49
																																128	0.422446	0.135421	0.864807						ID37097	37097	5	146	453.811	656.8	0	480	48
																																129	0.406405	0.147296	0.849785						ID37826	37826	5	130	451.015	656.705	0	470	47
																																130	0.442325	0.1432	0.832618						ID38857	38857	5	157	451.255	655.86	0	460	46
																																131	0.419942	0.182687	0.879828						ID32580	32580	5	159	451.68	655.719	0	450	45
																																132	0.45289	0.194871	0.851931						ID36022	36022	5	177	452.78	656.975	0	440	44
																																133	0.432194	0.211961	0.965665						ID31938	31938	5	162	454.306	656.49	0	430	43
																																134	0.420274	0.236572	0.991416						ID34177	34177	5	159	456.674	655.485	0	420	42
																																135	0.427724	0.244717	0.982833						ID35170	35170	5	154	456.592	655.53	0	410	41
																																136	0.42858	0.291077	0.935622						ID33933	33933	5	162	455.471	656.091	0	400	40
																																137	0.410314	0.194856	1						ID37809	37809	5	153	457.058	657.648	0	390	39
																																138	1	0.208988	0.392704						ID29864	29864	5	149	456.95	657.87	0	380	38
																																139	0.530328	0.191921	0.190987						ID33717	33717	5	150	456.255	657.105	0	370	37
																																140	0.488743	0.242026	0.257511						ID34929	34929	5	142	455.33	656.906	0	360	36
																																141	0.39097	0.242832	0.354077						ID49043	49043	5	111	453.247	656.855	0	350	35
																																142	0.406666	0.314177	0.364807						ID39827	39827	5	65	451.596	655.83	0	340	34
																																143	0.479984	0.364018	0.321888						ID32766	32766	5	108	450.483	662.031	0	330	33
																																144	0.536628	0.415681	0.296137						ID41488	41488	5	171	455.862	658.302	0	320	32
																																145	0.532123	0.42831	0.313305						ID12760	12760	5	242	460.338	657.017	0	310	31
																																146	0.500243	0.443589	0.309013						ID12719	12719	5	245	460.756	656.562	0	300	30
																																147	0.476279	0.485078	0.321888						ID12711	12711	5	244	462.493	657.138	0	290	29
																																148	0.447587	0.507254	0.32618						ID20802	20802	5	240	463.825	657.202	0	280	28
																																149	0.383702	0.477524	0.328326						ID15328	15328	5	253	464.696	655.095	0	270	27
																																150	0.408452	0.50587	0.332618						ID13332	13332	5	244	465.342	654.731	0	260	26
																																151	0.427158	0.563468	0.332618						ID15840	15840	5	266	464.315	654.741	0	250	25
																																152	0.48019	0.627796	0.2897						ID13510	13510	5	287	462.232	654.461	0	240	24
																																153	0.459797	0.624167	0.33691						ID13183	13183	5	274	462.228	653.372	0	230	23
																																154	0.420882	0.631257	0.33691						ID10162	10162	5	258	462.766	653.111	0	220	22
																																155	0.390991	0.668176	0.369099						ID10319	10319	5	270	463.776	651.292	0	210	21
																																156	0.34796	0.670099	0.38412						ID20767	20767	5	281	464.055	650.545	0	200	20
																																157	0.362378	0.704641	0.381974						ID19470	19470	5	268	464.119	649.826	0	190	19
																																158	0.384422	0.768768	0.364807						ID12831	12831	5	280	463.823	651.221	0	180	18
																																159	0.398407	0.747982	0.379828						ID12988	12988	5	267	465.472	651.892	0	170	17
																																160	0.395304	0.811108	0.358369						ID12705	12705	5	272	465.285	652.893	0	160	16
																																161	0.389744	0.822971	0.349785						ID11540	11540	5	266	467.427	652.986	0	150	15
																																162	0.379062	0.828049	0.403433						ID10104	10104	5	248	470.07	652.287	0	140	14
																																163	0.379373	0.901757	0.358369						ID8327	8327	5	251	472.868	652.543	0	130	13
																																164	0.362112	0.890289	0.354077						ID20467	20467	5	236	475.831	652.918	0	120	12
																																165	0.306271	0.866062	0.399142						ID21241	21241	5	235	479.122	652.715	0	110	11
																																166	0.328626	0.871582	0.392704						ID10895	10895	5	236	481.194	653.471	0	100	10
																																167	0.335922	0.979201	0.362661						ID8163	8163	5	207	482.759	654.13	0	90	9
																																168	0.312015	1	0.390558						ID11368	11368	5	223	484.195	654.208	0	80	8
																																169	0.246632	0.92756	0.450644						ID12260	12260	5	225	484.812	654.507	0	70	7
																																170	0.221765	0.822796	0.536481						ID5524	5524	5	209	487.273	655.835	0	60	6
																																171	0.167188	0.80945	0.517167						ID4926	4926	5	229	487.086	655.734	0	50	5
																																172	0.13397	0.726881	0.562232						ID23751	23751	5	204	487.831	656.084	0	40	4
																																173	0.124504	0.699534	0.555794						ID14049	14049	5	221	487.649	658.31	0	30	3
																																174	0.108029	0.722443	0.613734						ID16071	16071	5	201	489.055	658.898	0	20	2
																																175	0.112365	0.715798	0.587983
																																176	0.124678	0.751463	0.208155
																																177	#N/A	#N/A	#N/A
																																178	#N/A	#N/A	#N/A
																																179	#N/A	#N/A	#N/A
																																180	#N/A	#N/A	#N/A
																																181	#N/A	#N/A	#N/A
																																182	#N/A	#N/A	#N/A
																																183	#N/A	#N/A	#N/A
																																184	#N/A	#N/A	#N/A
																																185	#N/A	#N/A	#N/A
																																186	#N/A	#N/A	#N/A
																																187	#N/A	#N/A	#N/A
																																188	#N/A	#N/A	#N/A
																																189	#N/A	#N/A	#N/A
																																190	#N/A	#N/A	#N/A
																																191	#N/A	#N/A	#N/A
																																192	#N/A	#N/A	#N/A
																																193	#N/A	#N/A	#N/A
																																194	#N/A	#N/A	#N/A
																																195	#N/A	#N/A	#N/A
																																196	#N/A	#N/A	#N/A
																																197	#N/A	#N/A	#N/A
																																198	#N/A	#N/A	#N/A
																																199	#N/A	#N/A	#N/A
																																200	#N/A	#N/A	#N/A
																																201	#N/A	#N/A	#N/A
																																202	#N/A	#N/A	#N/A
																																203	#N/A	#N/A	#N/A
																																204	#N/A	#N/A	#N/A
																																205	#N/A	#N/A	#N/A
																																206	#N/A	#N/A	#N/A
																																207	#N/A	#N/A	#N/A
																																208	#N/A	#N/A	#N/A
																																209	#N/A	#N/A	#N/A
																																210	#N/A	#N/A	#N/A
																																211	#N/A	#N/A	#N/A
																																212	#N/A	#N/A	#N/A
																																213	#N/A	#N/A	#N/A
																																214	#N/A	#N/A	#N/A
																																215	#N/A	#N/A	#N/A
																																216	#N/A	#N/A	#N/A
																																217	#N/A	#N/A	#N/A
																																218	#N/A	#N/A	#N/A
																																219	#N/A	#N/A	#N/A
																																220	#N/A	#N/A	#N/A
																																221	#N/A	#N/A	#N/A
																																222	#N/A	#N/A	#N/A
																																223	#N/A	#N/A	#N/A
																																224	#N/A	#N/A	#N/A
																																225	#N/A	#N/A	#N/A
																																226	#N/A	#N/A	#N/A
																																227	#N/A	#N/A	#N/A
																																228	#N/A	#N/A	#N/A
																																229	#N/A	#N/A	#N/A
																																230	#N/A	#N/A	#N/A
																																231	#N/A	#N/A	#N/A
																																232	#N/A	#N/A	#N/A
																																233	#N/A	#N/A	#N/A
																																234	#N/A	#N/A	#N/A
																																235	#N/A	#N/A	#N/A
																																236	#N/A	#N/A	#N/A
																																237	#N/A	#N/A	#N/A
																																238	#N/A	#N/A	#N/A
																																239	#N/A	#N/A	#N/A
																																240	#N/A	#N/A	#N/A
																																241	#N/A	#N/A	#N/A
																																242	#N/A	#N/A	#N/A
																																243	#N/A	#N/A	#N/A
																																244	#N/A	#N/A	#N/A
																																245	#N/A	#N/A	#N/A
																																246	#N/A	#N/A	#N/A
																																247	#N/A	#N/A	#N/A
																																248	#N/A	#N/A	#N/A
																																249	#N/A	#N/A	#N/A
																																250	#N/A	#N/A	#N/A
																																251	#N/A	#N/A	#N/A
																																252	#N/A	#N/A	#N/A
																																253	#N/A	#N/A	#N/A
																																254	#N/A	#N/A	#N/A
																																255	#N/A	#N/A	#N/A
																																256	#N/A	#N/A	#N/A
																																257	#N/A	#N/A	#N/A
																																258	#N/A	#N/A	#N/A
																																259	#N/A	#N/A	#N/A
																																260	#N/A	#N/A	#N/A
																																261	#N/A	#N/A	#N/A
																																262	#N/A	#N/A	#N/A
																																263	#N/A	#N/A	#N/A
																																264	#N/A	#N/A	#N/A
																																265	#N/A	#N/A	#N/A
																																266	#N/A	#N/A	#N/A
																																267	#N/A	#N/A	#N/A
																																268	#N/A	#N/A	#N/A
																																269	#N/A	#N/A	#N/A
																																270	#N/A	#N/A	#N/A
																																271	#N/A	#N/A	#N/A
																																272	#N/A	#N/A	#N/A
																																273	#N/A	#N/A	#N/A
																																274	#N/A	#N/A	#N/A
																																275	#N/A	#N/A	#N/A
																																276	#N/A	#N/A	#N/A
																																277	#N/A	#N/A	#N/A
																																278	#N/A	#N/A	#N/A
																																279	#N/A	#N/A	#N/A
																																280	#N/A	#N/A	#N/A
																																281	#N/A	#N/A	#N/A
																																282	#N/A	#N/A	#N/A
																																283	#N/A	#N/A	#N/A
																																284	#N/A	#N/A	#N/A
																																285	#N/A	#N/A	#N/A
																																286	#N/A	#N/A	#N/A
																																287	#N/A	#N/A	#N/A
[truncated: 46 more columns]

## Sheet: 3
Analysis Parameters (TrackMate frame)			Note: TrackMate frames are ImageJ hyperstack frames -1 (start at 0)																				Data for export							Graphing parameters		Frame	DF/Dfmax mean ch1	DF/Dfmax mean ch2	D/Dmax Area						LABEL	ID	TRACK_ID	QUALITY	POSITION_X	POSITION_Y	POSITION_Z	POSITION_T	FRAME
Cycle ends (ch1 max, area min)																														Mean ch1 MAX	3982.73	0	0.0563421	0.81483	0.931818						ID420268	420268	3	124	720.631	658.601	0	2870	287
End cycle 0	66																						Track ID	3						Mean ch1 MIN	1180.52	1	0.0829365	0.855571	1						ID419098	419098	3	127	721.896	657.865	0	2860	286
End cycle 1	146																													Mean ch2 MAX	2346	2	0.0908323	0.900058	0.991736						ID416373	416373	3	122	722.471	657.05	0	2850	285
End cycle 2	256																						Cell cycle measurements							Mean ch2 MIN	586.945	3	0.104871	0.955591	0.950413						ID407483	407483	3	109	723.785	656.25	0	2840	284
End cycle 3																							Cycle 1							Area MAX	123.044	4	0.147943	1	0.729339						ID408732	408732	3	95	725.334	655.349	0	2830	283
End cycle 4																							Cycle 1 G1	4						Area MIN	27.2992	5	0.157942	0.994152	0.785124						ID403136	403136	3	98	727.857	653.468	0	2820	282
End cycle 5																							Cycle 1 S	6.33333								6	0.143045	0.869883	0.770661						ID395763	395763	3	100	729.168	651.583	0	2810	281
Transitions																							Cycle 1 G2	2.83333				Frames for graphing				7	0.151107	0.672723	0.805785						ID400172	400172	3	106	731.283	649.041	0	2800	280
Cycle 1																							Cycle 1 Total	13.1667					DF/Dfmax	DF/Dfmax	D/Dmax	8	0.154706	0.436859	0.716942						ID395890	395890	3	100	732.216	648.115	0	2790	279
G1->S	91																						Cycle 2					Frame	mean ch1	mean ch2	Area	9	0.174862	0.146173	0.71281						ID399776	399776	3	95	733.511	648.082	0	2780	278
S->G2	129																						Cycle 2 G1	9.83333			End cycle 0	66	1	0.116864	0.260331	10	0.15078	0.0347437	0.667355						ID397564	397564	3	104	735.355	648.552	0	2770	277
Cycle 2																							Cycle 2 S	6.66667			Cycle 1 G1->S	91	0.184741	0.223384	0.438017	11	0.142783	0.0155958	0.714876						ID393319	393319	3	98	735.365	648.474	0	2760	276
G1->S	206																						Cycle 2 G2	1.66667			Cycle 1 S->G2	129	0.374318	0.0134856	0.623967	12	0.138721	0.0130928	0.721074						ID391664	391664	3	95	736.546	647.857	0	2750	275
S->G2	246																						Cycle 2 Total	18.1667			End cycle 1	146	0.801581	0.111224	0.173554	13	0.145739	0.00898327	0.67562						ID386558	386558	3	97	738.678	646.799	0	2740	274
Cycle 3																							Cycle 3				Cycle 2 G1->S	206	0.0951458	0.29164	0.299587	14	0.151434	0.00883575	0.698347						ID380219	380219	3	99	740.481	645.808	0	2730	273
G1->S																							Cycle 3 G1				Cycle 2 S->G2	246	0.323392	0.023233	0.42562	15	0.190608	0.00833841	0.580579						ID384030	384030	3	101	741.783	644.869	0	2720	272
S->G2																							Cycle 3 S				End cycle 2	256	0.69842	0.0506481	0.152893	16	0.163806	0.00942465	0.698347						ID381741	381741	3	103	741.922	645.233	0	2710	271
Cycle 4																							Cycle 3 G2				Cycle 3 G1->S	#N/A	#N/A	#N/A	#N/A	17	0.149471	0.00560725	0.729339						ID374842	374842	3	101	742.473	645.277	0	2700	270
G1->S																							Cycle 3 Total				Cycle 3 S->G2	#N/A	#N/A	#N/A	#N/A	18	0.141275	0.00646075	0.760331						ID372226	372226	3	104	742.165	645.718	0	2690	269
S->G2																							Cycle 4				End cycle 3	#N/A	#N/A	#N/A	#N/A	19	0.142541	0.00664101	0.67562						ID370205	370205	3	99	742.659	645.289	0	2680	268
Cycle 5																							Cycle 4 G1				Cycle 4 G1->S	#N/A	#N/A	#N/A	#N/A	20	0.151901	0.00707552	0.710744						ID364662	364662	3	106	743.134	645.106	0	2670	267
G1->S																							Cycle 4 S				Cycle 4 S->G2	#N/A	#N/A	#N/A	#N/A	21	0.147368	0.00601035	0.671488						ID364349	364349	3	104	743.937	646.258	0	2660	266
S->G2																							Cycle 4 G2				End cycle 4	#N/A	#N/A	#N/A	#N/A	22	0.147362	0.00991508	0.721074						ID365710	365710	3	104	742.795	646.084	0	2650	265
Lineage Track IDs																							Cycle 4 Total				Cycle 5 G1->S	#N/A	#N/A	#N/A	#N/A	23	0.147395	0.0109249	0.785124						ID364665	364665	3	105	740.95	646.971	0	2640	264
Cycle 1																							Cycle 5				Cycle 5 S->G2	#N/A	#N/A	#N/A	#N/A	24	0.170087	0.0164649	0.654959						ID360394	360394	3	99	738.217	647.594	0	2630	263
Cycle 1 Mother																							Cycle 5 G1				End cycle 5	#N/A	#N/A	#N/A	#N/A	25	0.173831	0.0177207	0.673554						ID357774	357774	3	99	736.63	647.749	0	2620	262
Cycle 1 Sister																							Cycle 5 S									26	0.282237	0.030952	0.549587						ID352950	352950	3	101	734.706	648.811	0	2610	261
Cycle 1 Daughter 1																							Cycle 5 G2									27	0.302134	0.0318121	0.533058						ID347653	347653	3	93	732.777	649.191	0	2600	260
Cycle 1 Daughter 2																							Cycle 5 Total									28	0.293951	0.0278681	0.57438						ID346731	346731	3	90	731.731	649.029	0	2590	259
Cycle 2																																29	0.279528	0.0200389	0.586777						ID343237	343237	3	82	730.131	648.835	0	2580	258
Cycle 2 Mother																							Start times (h)									30	0.251584	0.0181733	0.568182						ID344979	344979	3	68	728.569	647.507	0	2570	257
Cycle 2 Sister																							Cycle 1	11.1667								31	0.291085	0.0156988	0.586777						ID345006	345006	3	106	723.759	655.159	0	2560	256
Cycle 2 Daughter 1																							Cycle 2	24.5								32	0.295749	0.0183467	0.609504						ID341997	341997	3	113	721.11	655.633	0	2550	255
Cycle 2 Daughter 2																							Cycle 3	42.8333								33	0.306936	0.0134241	0.671488						ID334069	334069	3	191	718.839	655.108	0	2540	254
Cycle 3																							Cycle 4									34	0.328923	0.015622	0.646694						ID330887	330887	3	184	719.53	653.838	0	2530	253
Cycle 3 Mother																							Cycle 5									35	0.323551	0.0115598	0.67562						ID323917	323917	3	189	719.348	652.818	0	2520	252
Cycle 3 Sister																																36	0.328009	0.0143759	0.671488						ID329837	329837	3	172	718.916	652.721	0	2510	251
Cycle 3 Daughter 1																							Lineage Track IDs									37	0.345566	0.0116311	0.654959						ID320370	320370	3	165	717.937	653.258	0	2500	250
Cycle 3 Daughter 2																							Cycle 1									38	0.358963	0.0099873	0.67562						ID317570	317570	3	164	716.471	654.415	0	2490	249
Cycle 4																							Cycle 1 Mother									39	0.35672	0.00764963	0.721074						ID317548	317548	3	170	716.644	655.166	0	2480	248
Cycle 4 Mother																							Cycle 1 Sister									40	0.386083	0	0.68595						ID320707	320707	3	169	715.39	655.365	0	2470	247
Cycle 4 Sister																							Cycle 1 Daughter 1									41	0.330521	0.00326168	0.778926						ID307258	307258	3	174	714.688	656.635	0	2460	246
Cycle 4 Daughter 1																							Cycle 1 Daughter 2									42	0.371129	0.00902773	0.708678						ID314455	314455	3	163	713.955	657.226	0	2450	245
Cycle 4 Daughter 2																							Cycle 2									43	0.349609	0.00837	0.752066						ID305227	305227	3	161	713.211	658.427	0	2440	244
Cycle 5																							Cycle 2 Mother									44	0.379652	0.00624159	0.752066						ID312987	312987	3	160	712.145	659.793	0	2430	243
Cycle 5 Mother																							Cycle 2 Sister									45	0.381191	0.00557363	0.760331						ID305151	305151	3	169	711.813	660.313	0	2420	242
Cycle 5 Sister																							Cycle 2 Daughter 1									46	0.390767	0.00341118	0.700413						ID300974	300974	3	177	711.589	660.126	0	2410	241
Cycle 5 Daughter 1																							Cycle 2 Daughter 2									47	0.359206	0.00786024	0.780992						ID296740	296740	3	181	711.243	659.817	0	2400	240
Cycle 5 Daughter 2																							Cycle 3									48	0.371685	0.00517928	0.752066						ID328197	328197	3	179	711.614	659.021	0	2390	239
																							Cycle 3 Mother									49	0.361801	0.00938684	0.766529						ID296596	296596	3	171	712.405	657.855	0	2380	238
																							Cycle 3 Sister									50	0.382737	0.0172205	0.803719						ID292895	292895	3	166	712.612	657.673	0	2370	237
																							Cycle 3 Daughter 1									51	0.395697	0.0189951	0.762397						ID299589	299589	3	160	712.96	657.91	0	2360	236
																							Cycle 3 Daughter 2									52	0.453739	0.0281988	0.747934						ID319452	319452	3	152	713.953	658.149	0	2350	235
																							Cycle 4									53	0.462181	0.0374015	0.764463						ID289116	289116	3	165	715.807	658.784	0	2340	234
																							Cycle 4 Mother									54	0.442431	0.0552883	0.805785						ID291606	291606	3	154	715.695	659.91	0	2330	233
																							Cycle 4 Sister									55	0.48093	0.0627513	0.758264						ID292175	292175	3	164	716.69	660.369	0	2320	232
																							Cycle 4 Daughter 1									56	0.504738	0.0727181	0.696281						ID288886	288886	3	151	715.138	662.386	0	2310	231
																							Cycle 4 Daughter 2									57	0.511024	0.0874779	0.692149						ID285401	285401	3	144	714.164	663.579	0	2300	230
																							Cycle 5									58	0.529035	0.105803	0.698347						ID283315	283315	3	150	712.793	663.756	0	2290	229
																							Cycle 5 Mother									59	0.508113	0.109484	0.741736						ID279076	279076	3	132	711.729	664.217	0	2280	228
																							Cycle 5 Sister									60	0.461898	0.126806	0.82438						ID278352	278352	3	142	711.535	665.066	0	2270	227
																							Cycle 5 Daughter 1									61	0.484916	0.150762	0.745868						ID276329	276329	3	131	709.14	666.814	0	2260	226
																							Cycle 5 Daughter 2									62	0.466583	0.143665	0.785124						ID275135	275135	3	133	706.656	667.617	0	2250	225
																																63	0.452882	0.165887	0.805785						ID268685	268685	3	139	704.804	668.863	0	2240	224
																																64	0.425253	0.143336	0.869835						ID268416	268416	3	144	703.183	669.959	0	2230	223
																																65	0.69414	0.10452	0.444215						ID267429	267429	3	144	702.584	670.98	0	2220	222
																																66	1	0.116864	0.260331						ID267048	267048	3	141	700.925	671.138	0	2210	221
																																67	0.945966	0.142434	0.0495868						ID264336	264336	3	148	700.872	670.989	0	2200	220
																																68	0.559399	0.135327	0.272727						ID265206	265206	3	145	701.22	670.75	0	2190	219
																																69	0.396926	0.148111	0.384298						ID255467	255467	3	144	700.726	670.173	0	2180	218
																																70	0.380965	0.183763	0.438017						ID257095	257095	3	154	699.433	669.597	0	2170	217
																																71	0.330043	0.188909	0.497934						ID255788	255788	3	141	700.489	669.954	0	2160	216
																																72	0.343179	0.232896	0.475207						ID253702	253702	3	144	702.517	670.387	0	2150	215
																																73	0.357597	0.246182	0.433884						ID249321	249321	3	142	704.21	670.301	0	2140	214
																																74	0.335547	0.246201	0.506198						ID247450	247450	3	142	706.074	669.661	0	2130	213
																																75	0.298668	0.276129	0.460744						ID246790	246790	3	139	706.786	668.984	0	2120	212
																																76	0.272151	0.267162	0.528926						ID248209	248209	3	138	708.87	667.852	0	2110	211
																																77	0.258838	0.275492	0.56405						ID248135	248135	3	146	710.881	666.796	0	2100	210
																																78	0.238828	0.288783	0.557851						ID240763	240763	3	143	712.587	665.608	0	2090	209
																																79	0.242837	0.282205	0.597107						ID238077	238077	3	145	716.632	663.942	0	2080	208
																																80	0.233089	0.29506	0.626033						ID241395	241395	3	141	718.323	661.657	0	2070	207
																																81	0.230827	0.314053	0.623967						ID232744	232744	3	144	718.407	661.152	0	2060	206
																																82	0.211774	0.302763	0.61157						ID235114	235114	3	161	718.627	659.493	0	2050	205
																																83	0.207289	0.296225	0.67562						ID232546	232546	3	170	719.401	658.214	0	2040	204
																																84	0.223878	0.346299	0.584711						ID226992	226992	3	173	718.879	658.127	0	2030	203
																																85	0.215058	0.371366	0.568182						ID239634	239634	3	163	719.381	657.572	0	2020	202
																																86	0.176517	0.368153	0.584711						ID231166	231166	3	166	720.33	655.733	0	2010	201
																																87	0.155147	0.393048	0.590909						ID231282	231282	3	163	721.799	655.932	0	2000	200
																																88	0.167738	0.405942	0.520661						ID227633	227633	3	159	721.956	657.171	0	1990	199
																																89	0.190631	0.420994	0.471074						ID233056	233056	3	156	723.079	656.785	0	1980	198
																																90	0.177834	0.392998	0.43595						ID221048	221048	3	166	724.162	655.403	0	1970	197
																																91	0.184741	0.223384	0.438017						ID220593	220593	3	168	723.334	654.219	0	1960	196
																																92	0.221615	0.0467075	0.338843						ID219548	219548	3	173	722.524	653.778	0	1950	195
																																93	0.20873	0.0203977	0.338843						ID217445	217445	3	182	721.941	652.954	0	1940	194
																																94	0.172067	0.0316985	0.421488						ID213074	213074	3	177	721.225	652.933	0	1930	193
																																95	0.186278	0.0286416	0.373967						ID210342	210342	3	183	720.911	652.989	0	1920	192
																																96	0.152888	0.0190471	0.5						ID212749	212749	3	188	719.937	652.196	0	1910	191
																																97	0.159681	0.0119598	0.440083						ID207723	207723	3	187	719.266	653.242	0	1900	190
																																98	0.168958	0.014315	0.47314						ID208806	208806	3	188	717.881	653.397	0	1890	189
																																99	0.175131	0.0149109	0.477273						ID205918	205918	3	181	717.39	653.723	0	1880	188
																																100	0.166959	0.0113044	0.491736						ID206860	206860	3	184	715.274	654.611	0	1870	187
																																101	0.17964	0.0149134	0.438017						ID202872	202872	3	184	713.564	654.896	0	1860	186
																																102	0.178422	0.0210386	0.590909						ID192556	192556	3	201	711.32	653.161	0	1850	185
																																103	0.180148	0.0196106	0.621901						ID197216	197216	3	189	707.827	652.481	0	1840	184
																																104	0.187873	0.0237509	0.621901						ID195663	195663	3	190	703.164	651.732	0	1830	183
																																105	0.212185	0.0168331	0.57438						ID196922	196922	3	180	701.119	650.839	0	1820	182
																																106	0.222548	0.0209279	0.487603						ID191522	191522	3	188	699.542	650.642	0	1810	181
																																107	0.257467	0.0267564	0.497934						ID186605	186605	3	173	696.88	650.695	0	1800	180
																																108	0.280037	0.0296396	0.464876						ID189909	189909	3	167	695.783	651.079	0	1790	179
																																109	0.253494	0.0330868	0.559917						ID188968	188968	3	160	694.866	650.168	0	1780	178
																																110	0.263431	0.0399648	0.57438						ID188762	188762	3	165	693.016	649.113	0	1770	177
																																111	0.225856	0.0391194	0.621901						ID191406	191406	3	180	688.624	648.645	0	1760	176
																																112	0.26384	0.0299116	0.566116						ID186766	186766	3	165	685.862	648.253	0	1750	175
																																113	0.283884	0.0260761	0.541322						ID183923	183923	3	167	683.748	647.896	0	1740	174
																																114	0.323625	0.022465	0.524793						ID191827	191827	3	167	681.01	647.596	0	1730	173
																																115	0.372886	0.0229099	0.481405						ID180311	180311	3	158	680.881	647.249	0	1720	172
																																116	0.382847	0.0174252	0.460744						ID173218	173218	3	172	680.606	646.795	0	1710	171
																																117	0.363995	0.0149183	0.530992						ID176437	176437	3	159	677.809	646.985	0	1700	170
																																118	0.394245	0.0254419	0.535124						ID176218	176218	3	163	677.045	646.563	0	1690	169
																																119	0.367331	0.0214049	0.57438						ID178568	178568	3	161	675.523	645.924	0	1680	168
																																120	0.375654	0.0244247	0.522727						ID175938	175938	3	163	674.962	644.589	0	1670	167
																																121	0.377398	0.0235617	0.549587						ID171212	171212	3	174	673.759	644.486	0	1660	166
																																122	0.381376	0.0270828	0.547521						ID176065	176065	3	170	671.594	644.196	0	1650	165
																																123	0.409705	0.0283181	0.502066						ID169436	169436	3	168	669.853	643.095	0	1640	164
																																124	0.421085	0.0190817	0.510331						ID169288	169288	3	157	667.075	642.809	0	1630	163
																																125	0.428838	0.0173535	0.479339						ID167626	167626	3	156	664.807	643.695	0	1620	162
																																126	0.440451	0.0100777	0.5						ID165001	165001	3	152	662.289	643.936	0	1610	161
																																127	0.416806	0.017589	0.502066						ID162999	162999	3	147	660.644	642.861	0	1600	160
																																128	0.436883	0.0192808	0.52686						ID159410	159410	3	148	659.638	642.317	0	1590	159
																																129	0.374318	0.0134856	0.623967						ID159249	159249	3	156	658.647	642.442	0	1580	158
																																130	0.407039	0.0215458	0.533058						ID158707	158707	3	148	657.828	642.272	0	1570	157
																																131	0.39068	0.0242466	0.535124						ID158077	158077	3	138	655.031	640.704	0	1560	156
																																132	0.385547	0.0285729	0.512397						ID157582	157582	3	137	653.938	639.42	0	1550	155
																																133	0.339905	0.0466327	0.52686						ID154514	154514	3	128	653.726	638.142	0	1540	154
																																134	0.317755	0.0459831	0.549587						ID148969	148969	3	142	653.369	637.03	0	1530	153
																																135	0.296219	0.0572784	0.714876						ID145898	145898	3	134	653.075	637.041	0	1520	152
																																136	0.272997	0.0557124	0.710744						ID148900	148900	3	118	653.017	638.202	0	1510	151
																																137	0.27527	0.0625715	0.783058						ID142837	142837	3	114	652.622	638.952	0	1500	150
																																138	0.282234	0.0759493	0.708678						ID149400	149400	3	98	652.666	638.938	0	1490	149
																																139	0.303706	0.0884519	0.679752						ID142982	142982	3	70	655.73	637.508	0	1480	148
																																140	0.303773	0.102147	0.714876						ID143812	143812	3	72	650.709	638.078	0	1470	147
																																141	0.33149	0.109978	0.688017						ID141676	141676	3	112	646.635	640.156	0	1460	146
																																142	0.369961	0.124422	0.669421						ID133551	133551	3	212	645.998	641.03	0	1450	145
																																143	0.318886	0.128772	0.714876						ID141734	141734	3	247	644.951	640.408	0	1440	144
																																144	0.315753	0.128509	0.733471						ID138701	138701	3	243	644.511	641.25	0	1430	143
																																145	0.395224	0.0802233	0.580579						ID141630	141630	3	235	641.104	641.811	0	1420	142
																																146	0.801581	0.111224	0.173554						ID141887	141887	3	237	637.738	640.587	0	1410	141
																																147	0.604831	0.103744	0.0268595						ID138244	138244	3	244	634.131	640.435	0	1400	140
																																148	0.599945	0.127672	0.0103306						ID138920	138920	3	237	631.139	640.823	0	1390	139
																																149	0.374507	0.145344	0.107438						ID134409	134409	3	238	629.232	639.889	0	1380	138
																																150	0.290719	0.185248	0.18595						ID129944	129944	3	257	629.495	639.883	0	1370	137
																																151	0.21836	0.216776	0.208678						ID130168	130168	3	240	628.9	640.125	0	1360	136
																																152	0.189303	0.224405	0.264463						ID129766	129766	3	245	627.184	640.718	0	1350	135
																																153	0.18448	0.225426	0.311983						ID126829	126829	3	207	624.06	639.833	0	1340	134
																																154	0.175999	0.242929	0.245868						ID127773	127773	3	199	622.39	640.481	0	1330	133
																																155	0.157737	0.266388	0.274793						ID133885	133885	3	194	617.107	641.165	0	1320	132
																																156	0.12549	0.269432	0.283058						ID126680	126680	3	197	615.114	641.913	0	1310	131
																																157	0.126812	0.277552	0.328512						ID123612	123612	3	204	613.039	642.451	0	1300	130
																																158	0.130264	0.277316	0.349174						ID123198	123198	3	220	610.919	643.607	0	1290	129
																																159	0.111661	0.287465	0.320248						ID120714	120714	3	198	609.389	645.222	0	1280	128
																																160	0.11035	0.286919	0.322314						ID117730	117730	3	191	608.5	647.65	0	1270	127
																																161	0.109935	0.312544	0.347107						ID117290	117290	3	190	607.876	648.354	0	1260	126
																																162	0.0799481	0.294236	0.367769						ID115393	115393	3	187	605.456	649.968	0	1250	125
																																163	0.0750674	0.305633	0.363636						ID116306	116306	3	194	603.565	650.038	0	1240	124
																																164	0.0790344	0.317069	0.407025						ID117650	117650	3	190	603.424	650.73	0	1230	123
																																165	0.0572508	0.31451	0.402893						ID112625	112625	3	203	602.842	650.662	0	1220	122
																																166	0.0674694	0.33203	0.43595						ID108289	108289	3	202	601.612	651.592	0	1210	121
																																167	0.0675009	0.352733	0.38843						ID108160	108160	3	199	601.839	651.574	0	1200	120
																																168	0.0673691	0.353181	0.367769						ID102252	102252	3	208	602.114	652.493	0	1190	119
																																169	0.0762763	0.361174	0.376033						ID100970	100970	3	199	603.596	653.657	0	1180	118
																																170	0.068243	0.387284	0.359504						ID109368	109368	3	195	603.669	655.754	0	1170	117
																																171	0.0657152	0.389387	0.421488						ID102947	102947	3	183	602.595	656.82	0	1160	116
																																172	0.058495	0.410915	0.347107						ID102052	102052	3	187	601.851	658.514	0	1150	115
																																173	0.057142	0.388181	0.39876						ID105549	105549	3	195	601.919	659.734	0	1140	114
																																174	0.0460936	0.414368	0.392562						ID101132	101132	3	200	602.304	660.674	0	1130	113
																																175	0.0507558	0.399963	0.394628						ID101866	101866	3	209	601.337	663.417	0	1120	112
																																176	0.0389533	0.405024	0.450413						ID98735	98735	3	219	601.088	665.424	0	1110	111
																																177	0.0382787	0.398871	0.39876						ID101654	101654	3	208	603.03	666.734	0	1100	110
																																178	0.0563148	0.420448	0.367769						ID101981	101981	3	202	602.812	667.046	0	1090	109
																																179	0.0363238	0.415253	0.407025						ID95345	95345	3	180	603.565	667.199	0	1080	108
																																180	0.0195106	0.398264	0.415289						ID94306	94306	3	194	604.87	665.626	0	1070	107
																																181	0.0126243	0.395878	0.489669						ID109564	109564	3	188	605.29	665.614	0	1060	106
																																182	0	0.393533	0.464876						ID92175	92175	3	211	605.359	666.197	0	1050	105
																																183	0.00909405	0.390784	0.497934						ID90616	90616	3	219	604.697	666.769	0	1040	104
																																184	0.00830896	0.380486	0.497934						ID87929	87929	3	220	604.623	665.996	0	1030	103
																																185	0.0161851	0.389823	0.545455						ID92712	92712	3	213	606.033	666.251	0	1020	102
																																186	0.0170264	0.407317	0.47314						ID90003	90003	3	179	607.963	664.447	0	1010	101
																																187	0.00612815	0.413946	0.464876						ID103516	103516	3	188	608.629	663.927	0	1000	100
																																188	0.0188773	0.436884	0.450413						ID90054	90054	3	185	610.559	663.365	0	990	99
																																189	0.00413427	0.452811	0.487603						ID89593	89593	3	186	611.936	664.825	0	980	98
																																190	0.0140014	0.451633	0.475207						ID87346	87346	3	178	613.702	664.721	0	970	97
																																191	0.0217933	0.455233	0.477273						ID84584	84584	3	188	613.039	666.259	0	960	96
																																192	0.0428955	0.466648	0.47314						ID76034	76034	3	166	612.846	667.129	0	950	95
																																193	0.042282	0.490293	0.450413						ID78375	78375	3	175	614.753	667.495	0	940	94
																																194	0.0536799	0.459346	0.464876						ID73658	73658	3	156	614.613	667.821	0	930	93
																																195	0.0637285	0.49548	0.43595						ID77666	77666	3	148	614.395	667.817	0	920	92
																																196	0.0759817	0.523634	0.407025						ID74525	74525	3	177	615.324	667.04	0	910	91
																																197	0.0833365	0.560989	0.378099						ID82167	82167	3	176	616.697	668.069	0	900	90
																																198	0.0936253	0.574333	0.340909						ID72714	72714	3	182	616.01	669.778	0	890	89
																																199	0.0895567	0.56133	0.36157						ID70640	70640	3	198	615.543	671.637	0	880	88
																																200	0.0853907	0.527437	0.386364						ID79974	79974	3	213	612.887	673.568	0	870	87
																																201	0.067791	0.538093	0.376033						ID71480	71480	3	211	609.944	673.917	0	860	86
																																202	0.0676124	0.546122	0.376033						ID77509	77509	3	204	608.336	673.215	0	850	85
																																203	0.069169	0.560674	0.429752						ID68780	68780	3	212	604.955	674.699	0	840	84
																																204	0.0540289	0.521477	0.413223						ID71489	71489	3	235	603.022	676.226	0	830	83
																																205	0.0757555	0.513893	0.371901						ID68746	68746	3	219	600.235	676.662	0	820	82
																																206	0.0951458	0.29164	0.299587						ID66113	66113	3	223	599.122	677.14	0	810	81
																																207	0.0949478	0.0659674	0.283058						ID68140	68140	3	220	599.342	677.759	0	800	80
																																208	0.106398	0.0284084	0.307851						ID65106	65106	3	214	598.205	679.945	0	790	79
																																209	0.109595	0.0316705	0.299587						ID62545	62545	3	203	595.512	681.717	0	780	78
																																210	0.115206	0.0259353	0.305785						ID62389	62389	3	205	594.497	682.145	0	770	77
																																211	0.111913	0.0370403	0.28719						ID60796	60796	3	197	591.717	683.046	0	760	76
																																212	0.145632	0.0332837	0.293388						ID61300	61300	3	183	592.046	683.227	0	750	75
																																213	0.137953	0.0367803	0.305785						ID59771	59771	3	192	591.802	683.201	0	740	74
																																214	0.136956	0.038176	0.301653						ID61138	61138	3	177	592.836	683.499	0	730	73
																																215	0.150722	0.0384773	0.291322						ID58394	58394	3	187	593.96	681.571	0	720	72
																																216	0.137288	0.0389199	0.295455						ID82378	82378	3	190	594.229	679.095	0	710	71
																																217	0.12495	0.0432995	0.35124						ID70719	70719	3	178	594.298	679.16	0	700	70
																																218	0.131111	0.0351874	0.309917						ID58874	58874	3	161	593.095	680.607	0	690	69
																																219	0.164813	0.0311796	0.291322						ID59836	59836	3	136	592.683	680.918	0	680	68
																																220	0.168498	0.0301417	0.326446						ID65991	65991	3	80	593.995	683.45	0	670	67
																																221	0.176047	0.0400441	0.31405						ID57810	57810	3	130	596.334	678.377	0	660	66
																																222	0.196316	0.0251482	0.301653						ID56003	56003	3	170	598.727	675.284	0	650	65
																																223	0.220678	0.0375474	0.285124						ID61787	61787	3	280	600.459	673.986	0	640	64
																																224	0.221258	0.0346349	0.293388						ID45732	45732	3	265	599.831	674.316	0	630	63
																																225	0.24875	0.0266125	0.260331						ID46761	46761	3	259	600.727	673.267	0	620	62
																																226	0.279591	0.0218915	0.25						ID47939	47939	3	251	602.968	673.555	0	610	61
																																227	0.275046	0.0275138	0.280992						ID33653	33653	3	266	605.524	673.743	0	600	60
																																228	0.273023	0.0338976	0.252066						ID34968	34968	3	249	605.414	673.674	0	590	59
																																229	0.233983	0.0376311	0.332645						ID47251	47251	3	238	607.329	672.174	0	580	58
																																230	0.262475	0.0455143	0.309917						ID44907	44907	3	241	608.935	671.416	0	570	57
																																231	0.268422	0.0481215	0.338843						ID33834	33834	3	234	610.898	670.629	0	560	56
																																232	0.230811	0.0510634	0.390496						ID46874	46874	3	250	612.031	668.372	0	550	55
																																233	0.269546	0.0495968	0.340909						ID44660	44660	3	262	612.068	667.826	0	540	54
																																234	0.261914	0.034192	0.392562						ID50087	50087	3	252	613.427	668.019	0	530	53
																																235	0.285046	0.0243822	0.340909						ID47370	47370	3	253	612.241	668.884	0	520	52
																																236	0.269687	0.0169605	0.378099						ID37066	37066	3	254	611.624	670.367	0	510	51
																																237	0.293607	0.016676	0.390496						ID34007	34007	3	264	610.417	670.655	0	500	50
																																238	0.298408	0.023541	0.427686						ID44221	44221	3	256	610.572	669.738	0	490	49
																																239	0.304941	0.0202388	0.440083						ID37494	37494	3	254	610.674	670.024	0	480	48
																																240	0.280491	0.0223616	0.442149						ID38869	38869	3	258	609.811	671.447	0	470	47
																																241	0.291251	0.0173242	0.452479						ID39409	39409	3	245	609.362	672.463	0	460	46
																																242	0.319505	0.0223773	0.413223						ID32947	32947	3	252	609.888	672.49	0	450	45
																																243	0.331494	0.0218528	0.371901						ID36522	36522	3	251	609.748	673.002	0	440	44
																																244	0.320265	0.0228846	0.376033						ID32320	32320	3	250	608.961	673.365	0	430	43
																																245	0.326974	0.0198574	0.378099						ID34710	34710	3	238	609.588	673.45	0	420	42
																																246	0.323392	0.023233	0.42562						ID35738	35738	3	253	608.205	674.331	0	410	41
																																247	0.342977	0.0289484	0.404959						ID34387	34387	3	236	607.728	674.681	0	400	40
																																248	0.346745	0.0349748	0.413223						ID38364	38364	3	239	607.349	676.286	0	390	39
																																249	0.353109	0.0366063	0.386364						ID30154	30154	3	234	606.108	677.59	0	380	38
																																250	0.328735	0.0456086	0.38843						ID34180	34180	3	224	605.107	679.088	0	370	37
																																251	0.334901	0.0508878	0.427686						ID35671	35671	3	230	602.721	680.575	0	360	36
																																252	0.301277	0.0613505	0.504132						ID49446	49446	3	233	602.179	681.594	0	350	35
																																253	0.275855	0.067146	0.483471						ID40503	40503	3	226	602.52	682.966	0	340	34
																																254	0.308566	0.0700403	0.495868						ID33175	33175	3	232	602.099	684.325	0	330	33
																																255	0.55864	0.0445479	0.190083						ID42394	42394	3	214	603.772	684.997	0	320	32
																																256	0.69842	0.0506481	0.152893						ID14710	14710	3	210	605.784	686.077	0	310	31
																																257	0.512927	0.0523321	0						ID13598	13598	3	204	608.515	686.286	0	300	30
																																258	0.392693	0.064305	0.0557851						ID13640	13640	3	215	611.63	685.627	0	290	29
																																259	0.365493	0.11088	0.0826446						ID21624	21624	3	210	612.886	684.976	0	280	28
																																260	0.367735	0.110941	0.10124						ID16450	16450	3	196	615.583	683.353	0	270	27
																																261	0.342714	0.124922	0.121901						ID14275	14275	3	206	619.285	685.646	0	260	26
																																262	0.336463	0.138419	0.113636						ID16768	16768	3	229	621.488	685.865	0	250	25
																																263	0.34597	0.134589	0.121901						ID14493	14493	3	231	622.116	684.467	0	240	24
																																264	0.326108	0.135504	0.13843						ID14137	14137	3	256	622.424	683.93	0	230	23
																																265	0.300975	0.157047	0.144628						ID11063	11063	3	240	625.649	684.651	0	220	22
																																266	0.317972	0.175769	0.144628						ID11346	11346	3	234	629.38	685.61	0	210	21
																																267	0.327742	0.176518	0.136364						ID21742	21742	3	243	631.311	685.416	0	200	20
																																268	0.314908	0.187243	0.11157						ID20491	20491	3	232	632.223	686.577	0	190	19
																																269	0.327597	0.201264	0.142562						ID14037	14037	3	254	631.193	687.828	0	180	18
																																270	0.300936	0.213478	0.146694						ID14193	14193	3	248	631.242	688.766	0	170	17
																																271	0.298171	0.217423	0.144628						ID13883	13883	3	239	633.47	689.064	0	160	16
																																272	0.313083	0.239956	0.109504						ID12666	12666	3	210	634.434	689.638	0	150	15
																																273	0.336296	0.256765	0.128099						ID11069	11069	3	240	635.914	688.526	0	140	14
																																274	0.344732	0.292167	0.113636						ID9353	9353	3	235	635.758	687.874	0	130	13
																																275	0.343164	0.291278	0.105372						ID21436	21436	3	248	635.458	688.693	0	120	12
																																276	0.321042	0.293074	0.105372						ID22198	22198	3	241	634.063	689.615	0	110	11
																																277	0.343329	0.306286	0.134298						ID12018	12018	3	232	632.423	690.522	0	100	10
																																278	0.338668	0.329955	0.107438						ID9286	9286	3	248	630.227	690.581	0	90	9
																																279	0.3054	0.334238	0.123967						ID12481	12481	3	245	630.365	690.389	0	80	8
																																280	0.305837	0.339755	0.150826						ID13354	13354	3	267	629.209	690.472	0	70	7
																																281	0.308323	0.337838	0.123967						ID6322	6322	3	261	627.953	691.287	0	60	6
																																282	0.294207	0.3633	0.121901						ID5654	5654	3	259	626.79	691.9	0	50	5
																																283	0.277666	0.358987	0.123967						ID24181	24181	3	249	626.088	692.281	0	40	4
																																284	0.253951	0.348406	0.159091						ID15009	15009	3	302	626.637	693.818	0	30	3
																																285	0.223364	0.322464	0.221074						ID17495	17495	3	306	626.964	694.077	0	20	2
																																286	0.181414	0.334895	0.25						ID9167	9167	3	308	627.135	693.077	0	10	1
																																287	0.226697	0.334664	0.21281						ID12422	12422	3	292	629.832	693.02	0	0	0
[truncated: 46 more columns]
